# Supplementary material for: Conjunctive BSA-Seq and BSR-Seq to Map the Genes of Yellow Leaf Mutations in Hot Peppers (Capsicum annuum L.)
Source: Genes (Basel). 2024 Aug 23;15(9):1115. doi: 10.3390/genes15091115 (PMC11430990; doi:10.3390/genes15091115)
Supplement: Supplementary file 1 [file genes-15-01115-s001.zip]

Archive with 8 entries (7 files):
- Supplementary Materials/
- Supplementary Materials/Figure S1 KOG function classification analysis of candidate genes identified by the association analysis of BSA-Seq.jpg
- Supplementary Materials/Figure S2 KOG function classification analysis of differentially expression genes (DEGs) between four cDNA sequencing bulks. (A) T01 VS. T02. (B) T03 VS.jpg
- Supplementary Materials/Figure S3 KOG function classification analysis of candidate genes identified by the association analysis of BSR-Seq.jpg
- Supplementary Materials/Table S1 BSA_select_region_gene.annotation.xls
- Supplementary Materials/Table S2 BSR_select_region_gene.annotation.xls
- Supplementary Materials/Table S3 Candidate genes identified by association analysis of BSA-Seq and BSR-Seq Data.xlsx
- Supplementary Materials/~$Table S4 Candidate genes identified by association analysis of BSA-Seq and BSR-Seq Data - 分析 202300829.xlsx
