# Supplementary material for: Conjunctive BSA-Seq and BSR-Seq to Map the Genes of Yellow Leaf Mutations in Hot Peppers (Capsicum annuum L.)
Source: Genes (Basel). 2024 Aug 23;15(9):1115. doi: 10.3390/genes15091115 (PMC11430990; doi:10.3390/genes15091115)
Supplement: Supplementary file 1 [file genes-15-01115-s001.zip › Supplementary Materials/Table S1 BSA_select_region_gene.annotation.xls]

Table S1. BSA_select_region_gene.annotation
	COG_class	COG_class_annotation	GO_annotation	KEGG_annotation	KOG_class	KOG_class_annotation	Pfam_annotation	Swissprot_annotation	nr_annotation
Capana09g000119	up	--	--	Molecular Function: hydroxycinnamoyltransferase activity (GO:0050734);;	K13065|1e-155|vvi:100265530|hypothetical protein LOC100265530	--	--	Transferase family	Shikimate O-hydroxycinnamoyltransferase GN=HST OS=Nicotiana tabacum (Common tobacco) PE=1 SV=1	PREDICTED: shikimate O-hydroxycinnamoyltransferase-like [Nicotiana sylvestris]
Capana09g000363	up	--	--	Cellular Component: cell wall (GO:0005618);;	--	--	--	--	Leucine-rich repeat extensin-like protein 3 (Precursor) GN=LRX3 OS=Arabidopsis thaliana (Mouse-ear cress) PE=1 SV=1	hypothetical protein PDIG_56360 [Penicillium digitatum PHI26]
Capana09g000017	up	[R]	General function prediction only	Molecular Function: DNA binding (GO:0003677);; Cellular Component: nuclear envelope (GO:0005635);; Biological Process: regulation of transcription, DNA-templated (GO:0006355);; Molecular Function: metal ion binding (GO:0046872);;	--	--	--	Zinc finger C-x8-C-x5-C-x3-H type (and similar)	Zinc finger CCCH domain-containing protein 16 OS=Arabidopsis thaliana (Mouse-ear cress) PE=1 SV=2	PREDICTED: zinc finger CCCH domain-containing protein 16-like [Solanum tuberosum]
Capana09g000264	up	[F]	Nucleotide transport and metabolism	Molecular Function: amidophosphoribosyltransferase activity (GO:0004044);; Biological Process: 'de novo' IMP biosynthetic process (GO:0006189);; Biological Process: purine nucleobase biosynthetic process (GO:0009113);; Biological Process: nucleoside metabolic process (GO:0009116);; Molecular Function: metal ion binding (GO:0046872);; Molecular Function: iron-sulfur cluster binding (GO:0051536);;	K00764|1e-68|vvi:100250446|hypothetical protein LOC100250446	[F]	Nucleotide transport and metabolism	Cation efflux family;; Glutamine amidotransferase domain	Amidophosphoribosyltransferase 2, chloroplastic (Precursor) GN=At4g34740 OS=Arabidopsis thaliana (Mouse-ear cress) PE=1 SV=1	PREDICTED: amidophosphoribosyltransferase, chloroplastic-like [Solanum lycopersicum]
Capana09g000399	up	[U]	Intracellular trafficking, secretion, and vesicular transport	Biological Process: signal peptide processing (GO:0006465);; Molecular Function: peptidase activity (GO:0008233);; Cellular Component: integral component of membrane (GO:0016021);;	K13280|1e-80|pop:POPTR_817068|hypothetical protein	[U]	Intracellular trafficking, secretion, and vesicular transport	Cupin;; Peptidase S24-like	Germin-like protein 1-1 (Precursor) OS=Oryza sativa subsp. japonica (Rice) PE=2 SV=1	PREDICTED: signal peptidase complex catalytic subunit SEC11A-like isoform X1 [Malus domestica]
Capana09g000287	up	[R]	General function prediction only	Molecular Function: GTP binding (GO:0005525);; Cellular Component: intracellular (GO:0005622);; Cellular Component: plasma membrane (GO:0005886);; Biological Process: actin filament organization (GO:0007015);; Biological Process: small GTPase mediated signal transduction (GO:0007264);; Biological Process: abscisic acid-activated signaling pathway (GO:0009738);;	K04392|1e-133|vvi:100266265|hypothetical protein	[R]	General function prediction only	Ras family;; Ras of Complex, Roc, domain of DAPkinase	Rac-like GTP-binding protein ARAC7 GN=F25O24.70 OS=Arabidopsis thaliana (Mouse-ear cress) PE=1 SV=1	PREDICTED: rac-like GTP-binding protein ARAC7-like isoform X2 [Solanum tuberosum]
Capana09g000242	up	[RTKL]	--	Molecular Function: protein serine/threonine kinase activity (GO:0004674);; Molecular Function: ATP binding (GO:0005524);; Biological Process: protein phosphorylation (GO:0006468);;	--	--	--	Protein kinase domain;; Protein tyrosine kinase;; D-mannose binding lectin	G-type lectin S-receptor-like serine/threonine-protein kinase RLK1 (Precursor) GN=RLK1 OS=Arabidopsis thaliana (Mouse-ear cress) PE=2 SV=2	PREDICTED: G-type lectin S-receptor-like serine/threonine-protein kinase RLK1 [Nicotiana sylvestris]
Capana09g000525	up	--	--	Biological Process: proteolysis (GO:0006508);; Molecular Function: cysteine-type peptidase activity (GO:0008234);;	--	--	--	Ulp1 protease family, C-terminal catalytic domain	--	Ulp1 protease family, C-terminal catalytic domain containing protein [Solanum demissum]
Capana09g000185	up	[C]	Energy production and conversion	Molecular Function: UDP-N-acetylmuramate dehydrogenase activity (GO:0008762);; Biological Process: cytokinin metabolic process (GO:0009690);; Molecular Function: cytokinin dehydrogenase activity (GO:0019139);; Cellular Component: intracellular membrane-bounded organelle (GO:0043231);; Cellular Component: cytoplasmic part (GO:0044444);; Molecular Function: flavin adenine dinucleotide binding (GO:0…	K00279|1e-67|vvi:100245978|hypothetical protein LOC100245978	[C]	Energy production and conversion	FAD binding domain	Cytokinin dehydrogenase 3 (Precursor) GN=CKX3 OS=Arabidopsis thaliana (Mouse-ear cress) PE=1 SV=1	cytokinin oxidase/dehydrogenase-like, partial [Solanum lycopersicum]
Capana09g000164	up	[S]	Function unknown	Molecular Function: organic cyclic compound binding (GO:0097159);; Molecular Function: heterocyclic compound binding (GO:1901363);;	--	[T]	Signal transduction mechanisms	NB-ARC domain;; Leucine Rich repeats (2 copies);; Leucine rich repeat	Probable disease resistance protein At4g27220 GN=At4g27220 OS=Arabidopsis thaliana (Mouse-ear cress) PE=2 SV=1	unnamed protein product [Coffea canephora]
Capana09g000056	up	[G]	Carbohydrate transport and metabolism	Molecular Function: transporter activity (GO:0005215);; Biological Process: carbohydrate transport (GO:0008643);; Biological Process: nitrate transport (GO:0015706);; Cellular Component: integral component of membrane (GO:0016021);; Biological Process: transmembrane transport (GO:0055085);;	K13783|0.0|vvi:100248238|hypothetical protein LOC100248238	[G]	Carbohydrate transport and metabolism	Major Facilitator Superfamily	Putative glycerol-3-phosphate transporter 5 GN=At2g13100 OS=Arabidopsis thaliana (Mouse-ear cress) PE=2 SV=2	PREDICTED: putative glycerol-3-phosphate transporter 5 [Solanum lycopersicum]
Capana09g000123	up	[U]	Intracellular trafficking, secretion, and vesicular transport	Molecular Function: GTPase activity (GO:0003924);; Molecular Function: signal recognition particle binding (GO:0005047);; Molecular Function: GTP binding (GO:0005525);; Cellular Component: signal recognition particle receptor complex (GO:0005785);; Biological Process: SRP-dependent cotranslational protein targeting to membrane (GO:0006614);; Biological Process: protein targeting to vacuole (GO:00…	K13431|0.0|vvi:100256941|hypothetical protein LOC100256941	[U]	Intracellular trafficking, secretion, and vesicular transport	Signal recognition particle, alpha subunit, N-terminal;; SRP54-type protein, GTPase domain;; SRP54-type protein, helical bundle domain	Signal recognition particle 54 kDa protein 1 OS=Solanum lycopersicum (Tomato) PE=3 SV=1	PREDICTED: signal recognition particle receptor subunit alpha [Solanum lycopersicum]
Capana09g000332	up	--	--	Molecular Function: DNA binding (GO:0003677);; Molecular Function: chromatin binding (GO:0003682);; Molecular Function: transcription factor activity, sequence-specific DNA binding (GO:0003700);; Biological Process: regulation of transcription, DNA-templated (GO:0006355);;	--	--	--	Myb-like DNA-binding domain	Transcription factor PCL1 OS=Oryza sativa subsp. japonica (Rice) PE=2 SV=1	PREDICTED: transcription factor LUX-like [Solanum tuberosum]
Capana09g000438	up	--	--	Molecular Function: ADP binding (GO:0043531);;	--	[T]	Signal transduction mechanisms	NB-ARC domain	Putative late blight resistance protein homolog R1B-17 GN=R1B-17 OS=Solanum demissum (Wild potato) PE=3 SV=1	disease resistance protein BS2 [Capsicum chacoense]
Capana02g000099	up	--	--	--	--	--	--	--	--	PREDICTED: uncharacterized protein LOC104120188 [Nicotiana tomentosiformis]
Capana09g000389	up	--	--	Molecular Function: magnesium ion binding (GO:0000287);; Biological Process: metabolic process (GO:0008152);; Molecular Function: terpene synthase activity (GO:0010333);;	--	--	--	Terpene synthase, N-terminal domain;; Terpene synthase family, metal binding domain	(+)-delta-cadinene synthase isozyme A GN=CAD1-A OS=Gossypium arboreum (Tree cotton) PE=2 SV=1	PREDICTED: uncharacterized protein LOC102599254 [Solanum tuberosum]
Capana09g000315	up	--	--	--	--	--	--	--	--	PREDICTED: uncharacterized protein LOC102591922 [Solanum tuberosum]
Capana09g000206	up	[R]	General function prediction only	Biological Process: metabolic process (GO:0008152);; Molecular Function: hydrolase activity (GO:0016787);;	K14664|8e-44|vvi:100247351|hypothetical protein LOC100247351	--	--	--	IAA-amino acid hydrolase ILR1-like 2 (Precursor) GN=ILL2 OS=Arabidopsis thaliana (Mouse-ear cress) PE=1 SV=2	PREDICTED: IAA-amino acid hydrolase ILR1-like 4 [Nicotiana sylvestris]
Capana09g000405	up	--	--	--	--	--	--	LURP-one-related	Protein LURP-one-related 15 GN=At5g01750 OS=Arabidopsis thaliana (Mouse-ear cress) PE=1 SV=1	PREDICTED: protein LURP-one-related 15-like [Solanum tuberosum]
Capana09g000392	up	--	--	Molecular Function: magnesium ion binding (GO:0000287);; Biological Process: metabolic process (GO:0008152);; Molecular Function: terpene synthase activity (GO:0010333);;	--	--	--	Terpene synthase family, metal binding domain	Probable terpene synthase 3 GN=TPS3 OS=Ricinus communis (Castor bean) PE=3 SV=1	sesquiterpene synthase [Solanum lycopersicum]
Capana09g000358	up	--	--	--	--	--	--	Domain of unknown function (DUF4283)	--	PREDICTED: uncharacterized protein LOC104115357 [Nicotiana tomentosiformis]
Capana09g000137	up	[RTKL]	--	Molecular Function: protein serine/threonine kinase activity (GO:0004674);; Molecular Function: ATP binding (GO:0005524);; Biological Process: protein phosphorylation (GO:0006468);;	--	[T]	Signal transduction mechanisms	Protein tyrosine kinase;; Protein kinase domain	Serine/threonine-protein kinase At5g01020 GN=At5g01020 OS=Arabidopsis thaliana (Mouse-ear cress) PE=1 SV=1	PREDICTED: serine/threonine-protein kinase At5g01020-like [Solanum lycopersicum]
Capana09g000152	up	--	--	Cellular Component: Golgi apparatus (GO:0005794);;	--	--	--	GDSL/SGNH-like Acyl-Esterase family found in Pmr5 and Cas1p;; PMR5 N terminal Domain	Protein trichome birefringence-like 16 GN=TBL16 OS=Arabidopsis thaliana (Mouse-ear cress) PE=2 SV=1	PREDICTED: protein trichome birefringence-like 16 [Solanum lycopersicum]
Capana09g000191	up	[J]	Translation, ribosomal structure and biogenesis	Molecular Function: arginine-tRNA ligase activity (GO:0004814);; Molecular Function: ATP binding (GO:0005524);; Cellular Component: cytoplasm (GO:0005737);; Biological Process: arginyl-tRNA aminoacylation (GO:0006420);;	K01887|0.0|vvi:100261143|hypothetical protein LOC100261143	[J]	Translation, ribosomal structure and biogenesis	tRNA synthetases class I (R);; Arginyl tRNA synthetase N terminal domain;; DALR anticodon binding domain	--	PREDICTED: arginine--tRNA ligase, cytoplasmic-like isoform X1 [Solanum tuberosum]
Capana09g000024	up	--	--	Cellular Component: nucleus (GO:0005634);; Cellular Component: cytoplasm (GO:0005737);; Biological Process: regulation of transcription, DNA-templated (GO:0006355);; Biological Process: response to oxidative stress (GO:0006979);; Biological Process: positive regulation of cell proliferation (GO:0008284);; Molecular Function: transferase activity, transferring acyl groups (GO:0016746);; Biological…	--	[S]	Function unknown	Elongation complex protein 6;; Elongator subunit Iki1	Elongator complex protein 6 GN=ELP6 OS=Arabidopsis thaliana (Mouse-ear cress) PE=1 SV=1	PREDICTED: elongator complex protein 6 [Solanum lycopersicum]
Capana09g000237	up	--	--	Biological Process: metabolic process (GO:0008152);; Molecular Function: transferase activity, transferring pentosyl groups (GO:0016763);;	--	[A]	RNA processing and modification	Rit1 N-terminal domain	--	PREDICTED: tRNA A64-2&apos;-O-ribosylphosphate transferase-like isoform X1 [Solanum tuberosum]
Capana09g000020	up	--	--	--	--	--	--	--	--	PREDICTED: protein IQ-DOMAIN 14 [Solanum lycopersicum]
Capana09g000376	up	--	--	Molecular Function: ACP phosphopantetheine attachment site binding involved in fatty acid biosynthetic process (GO:0000036);; Biological Process: fatty acid biosynthetic process (GO:0006633);; Cellular Component: chloroplast (GO:0009507);; Molecular Function: acyl-[acyl-carrier-protein] hydrolase activity (GO:0016297);;	K10781|0.0|vvi:100257579|hypothetical protein LOC100257579	--	--	Acyl-ACP thioesterase;; Acyl-ATP thioesterase	Palmitoyl-acyl carrier protein thioesterase, chloroplastic (Precursor) GN=T27G7.19 OS=Arabidopsis thaliana (Mouse-ear cress) PE=1 SV=1	putative acyl-ACP thioesterase B [Capsicum annuum]
Capana09g000285	up	--	--	Molecular Function: transcription factor activity, sequence-specific DNA binding (GO:0003700);; Cellular Component: nucleus (GO:0005634);; Biological Process: regulation of transcription, DNA-templated (GO:0006355);; Biological Process: pattern specification process (GO:0007389);; Biological Process: auxin-activated signaling pathway (GO:0009734);; Molecular Function: protein dimerization activit…	--	--	--	AUX/IAA family	Auxin-responsive protein IAA8 GN=IAA8 OS=Arabidopsis thaliana (Mouse-ear cress) PE=1 SV=1	IAA8 [Solanum lycopersicum]
Capana09g000297	up	--	--	Molecular Function: cysteine-type endopeptidase inhibitor activity (GO:0004869);; Biological Process: negative regulation of endopeptidase activity (GO:0010951);;	--	--	--	Aspartic acid proteinase inhibitor;; Cystatin domain	Cysteine proteinase inhibitor 5 (Precursor) GN=CYS5 OS=Arabidopsis thaliana (Mouse-ear cress) PE=2 SV=2	PREDICTED: cysteine proteinase inhibitor 5-like [Solanum lycopersicum]
Capana09g000413	up	--	--	--	--	--	--	--	--	PREDICTED: uncharacterized protein LOC104648659 [Solanum lycopersicum]
Capana09g000029	up	[RTKL]	--	Molecular Function: protein serine/threonine kinase activity (GO:0004674);; Molecular Function: ATP binding (GO:0005524);; Cellular Component: nucleus (GO:0005634);; Biological Process: protein phosphorylation (GO:0006468);; Biological Process: signal transduction (GO:0007165);; Biological Process: response to salt stress (GO:0009651);; Cellular Component: plant-type vacuole membrane (GO:0009705)…	--	[T]	Signal transduction mechanisms	Protein kinase domain;; Protein tyrosine kinase;; NAF domain;; Kinase-like	CBL-interacting serine/threonine-protein kinase 24 OS=Arabidopsis thaliana (Mouse-ear cress) PE=1 SV=1	PREDICTED: CBL-interacting serine/threonine-protein kinase 24-like [Solanum tuberosum]
Capana09g000207	up	[R]	General function prediction only	Biological Process: metabolic process (GO:0008152);; Molecular Function: hydrolase activity (GO:0016787);;	K14664|0.0|vvi:100247351|hypothetical protein LOC100247351	--	--	Peptidase family M20/M25/M40;; Peptidase dimerisation domain	IAA-amino acid hydrolase ILR1-like 4 (Precursor) GN=F19C24.4 OS=Arabidopsis thaliana (Mouse-ear cress) PE=1 SV=2	PREDICTED: IAA-amino acid hydrolase ILR1-like 4-like [Solanum tuberosum]
Capana09g000148	up	[S]	Function unknown	Cellular Component: cytosol (GO:0005829);;	K09705|4e-97|pop:POPTR_836179|hypothetical protein	--	--	Cupin superfamily (DUF985)	--	PREDICTED: uncharacterized protein LOC101251550 [Solanum lycopersicum]
Capana09g000180	up	--	--	--	--	--	--	Ulp1 protease family, C-terminal catalytic domain	--	PREDICTED: uncharacterized protein LOC104649295 [Solanum lycopersicum]
Capana09g000265	up	--	--	--	--	--	--	--	--	disease resistance protein BS2 [Capsicum chacoense]
Capana09g000103	up	--	--	--	--	[I]	Lipid transport and metabolism	Oxysterol-binding protein	Oxysterol-binding protein-related protein 1C GN=ORP1C OS=Arabidopsis thaliana (Mouse-ear cress) PE=2 SV=1	PREDICTED: oxysterol-binding protein-related protein 1C-like [Solanum lycopersicum]
Capana09g000407	up	[I]	Lipid transport and metabolism	Biological Process: metabolic process (GO:0008152);; Molecular Function: intramolecular transferase activity (GO:0016866);;	--	[I]	Lipid transport and metabolism	Squalene-hopene cyclase C-terminal domain;; Squalene-hopene cyclase N-terminal domain;; Prenyltransferase and squalene oxidase repeat	Beta-amyrin synthase GN=TTS1 OS=Solanum lycopersicum (Tomato) PE=1 SV=1	PREDICTED: beta-amyrin synthase-like [Solanum tuberosum]
Capana09g000014	up	--	--	Molecular Function: ADP binding (GO:0043531);;	--	[T]	Signal transduction mechanisms	NB-ARC domain	Putative late blight resistance protein homolog R1B-17 GN=R1B-17 OS=Solanum demissum (Wild potato) PE=3 SV=1	PREDICTED: putative late blight resistance protein homolog R1A-10-like [Solanum tuberosum]
Capana09g000210	up	[R]	General function prediction only	Molecular Function: metalloendopeptidase activity (GO:0004222);; Cellular Component: mitochondrion (GO:0005739);; Biological Process: proteolysis (GO:0006508);; Cellular Component: chloroplast (GO:0009507);; Molecular Function: metal ion binding (GO:0046872);;	--	[O]	Posttranslational modification, protein turnover, chaperones	Peptidase M16 inactive domain	--	PREDICTED: uncharacterized protein LOC102583098 [Solanum tuberosum]
Capana09g000377	up	--	--	Molecular Function: zinc ion binding (GO:0008270);;	--	[O]	Posttranslational modification, protein turnover, chaperones	--	E3 ubiquitin-protein ligase At1g63170 GN=At1g63170 OS=Arabidopsis thaliana (Mouse-ear cress) PE=2 SV=2	PREDICTED: E3 ubiquitin-protein ligase At1g63170-like isoform X1 [Solanum tuberosum]
Capana09g000217	up	[QR]	--	Cellular Component: cytoplasm (GO:0005737);; Molecular Function: histone-arginine N-methyltransferase activity (GO:0008469);; Biological Process: histone arginine methylation (GO:0034969);;	K11434|0.0|vvi:100266357|hypothetical protein LOC100266357	[OKT]	--	Methyltransferase domain;; Ribosomal protein L11 methyltransferase (PrmA);; Methyltransferase domain;; PRMT5 arginine-N-methyltransferase;; Methyltransferase small domain;; Met-10+ like-protein	Probable protein arginine N-methyltransferase 1 OS=Oryza sativa subsp. japonica (Rice) PE=2 SV=1	PREDICTED: probable protein arginine N-methyltransferase 1.2 [Nicotiana sylvestris]
Capana09g000218	up	--	--	Cellular Component: mitochondrial inner membrane (GO:0005743);; Molecular Function: coenzyme A transmembrane transporter activity (GO:0015228);; Cellular Component: integral component of membrane (GO:0016021);; Biological Process: coenzyme A transmembrane transport (GO:0035349);;	--	[C]	Energy production and conversion	Mitochondrial carrier protein	Mitochondrial adenine nucleotide transporter ADNT1 OS=Arabidopsis thaliana (Mouse-ear cress) PE=2 SV=1	PREDICTED: graves disease carrier protein-like [Solanum tuberosum]
Capana09g000251	up	--	--	--	--	[GMW]	--	Exostosin family	Probable glycosyltransferase At5g03795 GN=At5g03795 OS=Arabidopsis thaliana (Mouse-ear cress) PE=3 SV=2	PREDICTED: probable glycosyltransferase At5g03795-like isoform X1 [Solanum tuberosum]
Capana09g000011	up	[QR]	--	Cellular Component: Golgi apparatus (GO:0005794);; Cellular Component: plasma membrane (GO:0005886);; Molecular Function: methyltransferase activity (GO:0008168);; Biological Process: methylation (GO:0032259);;	--	--	--	Methyltransferase FkbM domain;; Vibrio cholerae RfbT protein	--	PREDICTED: uncharacterized protein LOC101256947 [Solanum lycopersicum]
Capana09g000241	up	--	--	Molecular Function: zinc ion binding (GO:0008270);;	--	[O]	Posttranslational modification, protein turnover, chaperones	Ring finger domain;; RING-type zinc-finger	--	PREDICTED: E3 ubiquitin-protein ligase RING1-like [Solanum lycopersicum]
Capana09g000344	up	--	--	--	--	--	--	--	--	PREDICTED: uncharacterized protein LOC104240246, partial [Nicotiana sylvestris]
Capana09g000232	up	[S]	Function unknown	Molecular Function: protein serine/threonine kinase activity (GO:0004674);; Molecular Function: ATP binding (GO:0005524);; Biological Process: protein phosphorylation (GO:0006468);; Cellular Component: integral component of membrane (GO:0016021);;	--	--	--	Protein kinase domain;; Protein tyrosine kinase;; Leucine rich repeat;; Leucine Rich repeats (2 copies);; Leucine Rich Repeat	Receptor-like protein kinase 5 (Precursor) GN=F21O9.180 OS=Arabidopsis thaliana (Mouse-ear cress) PE=1 SV=1	PREDICTED: receptor-like protein kinase 5 [Solanum lycopersicum]
Capana09g000429	up	[RTKL]	--	Molecular Function: protein serine/threonine kinase activity (GO:0004674);; Molecular Function: ATP binding (GO:0005524);; Biological Process: protein phosphorylation (GO:0006468);; Biological Process: recognition of pollen (GO:0048544);;	--	--	--	Protein tyrosine kinase;; Protein kinase domain;; D-mannose binding lectin;; S-locus glycoprotein domain;; PAN-like domain;; Domain of unknown function (DUF3403)	G-type lectin S-receptor-like serine/threonine-protein kinase At4g27290 (Precursor) GN=At4g27290 OS=Arabidopsis thaliana (Mouse-ear cress) PE=3 SV=4	PREDICTED: uncharacterized protein LOC102593298 [Solanum tuberosum]
Capana05g000180	up	[L]	Replication, recombination and repair	Cellular Component: cytoskeleton (GO:0005856);; Biological Process: cytoskeleton organization (GO:0007010);; Molecular Function: microtubule binding (GO:0008017);; Biological Process: cell wall biogenesis (GO:0042546);; Biological Process: biological_process (GO:0044699);; Biological Process: xylan metabolic process (GO:0045491);;	--	--	--	Microtubule-associated protein 70	Microtubule-associated protein 70-5 OS=Arabidopsis thaliana (Mouse-ear cress) PE=1 SV=1	PREDICTED: microtubule-associated protein 70-5-like [Solanum lycopersicum]
Capana09g000508	up	--	--	Molecular Function: DNA binding (GO:0003677);; Cellular Component: nucleus (GO:0005634);; Biological Process: regulation of transcription, DNA-templated (GO:0006355);; Molecular Function: protein dimerization activity (GO:0046983);;	--	[K]	Transcription	SRF-type transcription factor (DNA-binding and dimerisation domain)	Agamous-like MADS-box protein AGL61 GN=F27C12.24 OS=Arabidopsis thaliana (Mouse-ear cress) PE=1 SV=1	PREDICTED: agamous-like MADS-box protein AGL62 [Nicotiana tomentosiformis]
Capana09g000409	up	[I]	Lipid transport and metabolism	Biological Process: metabolic process (GO:0008152);; Molecular Function: intramolecular transferase activity (GO:0016866);;	--	[I]	Lipid transport and metabolism	Squalene-hopene cyclase C-terminal domain;; Squalene-hopene cyclase N-terminal domain;; Prenyltransferase and squalene oxidase repeat;; Pectic acid lyase	Beta-amyrin synthase GN=TTS1 OS=Solanum lycopersicum (Tomato) PE=1 SV=1	PREDICTED: beta-amyrin synthase-like [Solanum tuberosum]
Capana09g000353	up	[R]	General function prediction only	Biological Process: ribosomal subunit export from nucleus (GO:0000054);; Molecular Function: GTPase activity (GO:0003924);; Molecular Function: protein binding (GO:0005515);; Molecular Function: GTP binding (GO:0005525);; Cellular Component: nucleus (GO:0005634);; Cellular Component: Golgi apparatus (GO:0005794);; Cellular Component: cytosol (GO:0005829);; Biological Process: mRNA export from nuc…	K07936|1e-156|ath:AT5G55190|RAN3	[U]	Intracellular trafficking, secretion, and vesicular transport	Ras family;; Ras of Complex, Roc, domain of DAPkinase;; ADP-ribosylation factor family;; RNA helicase	GTP-binding nuclear protein Ran-3 GN=RAN3 OS=Arabidopsis thaliana (Mouse-ear cress) PE=1 SV=2	putative Ran/TC4 protein [Capsicum chinense]
Capana09g000454	up	[R]	General function prediction only	Molecular Function: oxidoreductase activity, acting on paired donors, with incorporation or reduction of molecular oxygen, 2-oxoglutarate as one donor, and incorporation of one atom each of oxygen into both donors (GO:0016706);; Molecular Function: metal ion binding (GO:0046872);; Biological Process: oxidation-reduction process (GO:0055114);;	--	[QR]	--	2OG-Fe(II) oxygenase superfamily;; non-haem dioxygenase in morphine synthesis N-terminal	1-aminocyclopropane-1-carboxylate oxidase homolog GN=ACO3 OS=Solanum lycopersicum (Tomato) PE=1 SV=1	PREDICTED: 1-aminocyclopropane-1-carboxylate oxidase homolog [Solanum tuberosum]
Capana09g000421	up	--	--	--	--	[T]	Signal transduction mechanisms	NB-ARC domain	Putative late blight resistance protein homolog R1B-16 GN=R1B-16 OS=Solanum demissum (Wild potato) PE=3 SV=1	PREDICTED: putative late blight resistance protein homolog R1B-16 [Nicotiana sylvestris]
Capana09g000350	up	[RTKL]	--	Molecular Function: hydrolase activity, hydrolyzing O-glycosyl compounds (GO:0004553);; Molecular Function: protein serine/threonine kinase activity (GO:0004674);; Molecular Function: ATP binding (GO:0005524);; Biological Process: protein phosphorylation (GO:0006468);; Biological Process: recognition of pollen (GO:0048544);;	--	--	--	Protein tyrosine kinase;; Protein kinase domain	G-type lectin S-receptor-like serine/threonine-protein kinase CES101 (Precursor) GN=CES101 OS=Arabidopsis thaliana (Mouse-ear cress) PE=2 SV=2	PREDICTED: G-type lectin S-receptor-like serine/threonine-protein kinase CES101 [Solanum lycopersicum]
Capana09g000516	up	--	--	Molecular Function: polygalacturonase activity (GO:0004650);; Cellular Component: extracellular region (GO:0005576);; Biological Process: carbohydrate metabolic process (GO:0005975);; Biological Process: cell wall organization (GO:0071555);;	--	--	--	Glycosyl hydrolases family 28;; Pectate lyase superfamily protein;; Right handed beta helix region	Polygalacturonase (Precursor) OS=Prunus persica (Peach) PE=2 SV=1	PREDICTED: polygalacturonase-like [Solanum tuberosum]
Capana09g000124	up	--	--	Molecular Function: voltage-gated potassium channel activity (GO:0005249);; Cellular Component: integral component of membrane (GO:0016021);; Biological Process: potassium ion transmembrane transport (GO:0071805);;	--	[PT]	--	Ion transport protein;; Cyclic nucleotide-binding domain	Probable cyclic nucleotide-gated ion channel 5 GN=CNGC5 OS=Arabidopsis thaliana (Mouse-ear cress) PE=2 SV=1	PREDICTED: probable cyclic nucleotide-gated ion channel 5-like isoform X1 [Solanum tuberosum]
Capana09g000048	up	--	--	Molecular Function: inorganic diphosphatase activity (GO:0004427);; Molecular Function: hydrogen-translocating pyrophosphatase activity (GO:0009678);; Biological Process: proton transport (GO:0015992);; Cellular Component: membrane (GO:0016020);; Molecular Function: 2-alkenal reductase [NAD(P)] activity (GO:0032440);; Biological Process: transmembrane transport (GO:0055085);; Biological Process: …	K01507|0.0|pop:POPTR_828371|vacuolar H+-translocating inorganic pyrophosphatase (EC:3.6.1.1)	--	--	Inorganic H+ pyrophosphatase	Pyrophosphate-energized vacuolar membrane proton pump OS=Vigna radiata var. radiata (Mung bean) PE=1 SV=4	PREDICTED: pyrophosphate-energized vacuolar membrane proton pump-like [Solanum tuberosum]
Capana09g000150	up	[R]	General function prediction only	Cellular Component: membrane (GO:0016020);;	--	--	--	von Willebrand factor type A domain;; von Willebrand factor type A domain;; von Willebrand factor type A domain	--	PREDICTED: uncharacterized protein LOC102582049 [Solanum tuberosum]
Capana09g000064	up	[TK]	--	Biological Process: phosphorelay signal transduction system (GO:0000160);; Molecular Function: DNA binding (GO:0003677);; Molecular Function: chromatin binding (GO:0003682);;	K14491|0.0|vvi:100259369|hypothetical protein LOC100259369	[K]	Transcription	Response regulator receiver domain;; Myb-like DNA-binding domain	Two-component response regulator ARR12 GN=ARR12 OS=Arabidopsis thaliana (Mouse-ear cress) PE=2 SV=2	PREDICTED: two-component response regulator ARR18-like [Solanum tuberosum]
Capana09g000338	up	--	--	--	--	--	--	--	--	PREDICTED: uncharacterized protein LOC104120188 [Nicotiana tomentosiformis]
Capana09g000524	up	--	--	--	--	--	--	--	Protein Ycf2 {ECO:0000255|HAMAP-Rule:MF_01330} OS=Oenothera glazioviana (Large-flowered evening primrose) PE=3 SV=1	hypothetical protein AUEXF2481DRAFT_88033 [Aureobasidium subglaciale EXF-2481]
Capana09g000059	up	--	--	--	--	--	--	--	--	PREDICTED: uncharacterized protein LOC101248846 [Solanum lycopersicum]
Capana09g000327	up	--	--	--	--	--	--	Leucine rich repeat;; Leucine Rich repeats (2 copies);; Leucine rich repeat N-terminal domain	Leucine-rich repeat extensin-like protein 3 (Precursor) GN=LRX3 OS=Arabidopsis thaliana (Mouse-ear cress) PE=1 SV=1	PREDICTED: leucine-rich repeat extensin-like protein 3-like [Solanum tuberosum]
Capana09g000181	up	--	--	--	--	--	--	--	--	PREDICTED: uncharacterized protein LOC102591923 [Solanum tuberosum]
Capana09g000342	up	--	--	--	--	[M]	Cell wall/membrane/envelope biogenesis	Pectinacetylesterase	Pectin acetylesterase 8 {ECO:0000303|PubMed:25115560} (Precursor) OS=Arabidopsis thaliana (Mouse-ear cress) PE=2 SV=1	PREDICTED: uncharacterized protein LOC102583822 [Solanum tuberosum]
Capana09g000172	up	[I]	Lipid transport and metabolism	Biological Process: long-chain fatty acid metabolic process (GO:0001676);; Molecular Function: long-chain fatty acid-CoA ligase activity (GO:0004467);; Molecular Function: ATP binding (GO:0005524);; Cellular Component: endoplasmic reticulum (GO:0005783);; Cellular Component: Golgi apparatus (GO:0005794);; Cellular Component: chloroplast envelope (GO:0009941);;	K01897|0.0|vvi:100252885|hypothetical protein LOC100252885	[I]	Lipid transport and metabolism	AMP-binding enzyme	Long chain acyl-CoA synthetase 8 GN=LACS8 OS=Arabidopsis thaliana (Mouse-ear cress) PE=1 SV=1	PREDICTED: long chain acyl-CoA synthetase 8-like isoform X1 [Solanum tuberosum]
Capana09g000531	up	--	--	--	--	[T]	Signal transduction mechanisms	--	Vegetative cell wall protein gp1 (Precursor) GN=GP1 OS=Chlamydomonas reinhardtii (Chlamydomonas smithii) PE=1 SV=1	hypothetical protein Csa_5G611020 [Cucumis sativus]
Capana09g000304	up	[S]	Function unknown	Molecular Function: protein kinase activity (GO:0004672);; Biological Process: phosphorylation (GO:0016310);;	--	[T]	Signal transduction mechanisms	--	Proline-rich receptor-like protein kinase PERK2 GN=PERK2 OS=Arabidopsis thaliana (Mouse-ear cress) PE=2 SV=3	PREDICTED: proline-rich receptor-like protein kinase PERK1 [Nicotiana sylvestris]
Capana09g000404	up	[I]	Lipid transport and metabolism	Biological Process: metabolic process (GO:0008152);; Molecular Function: intramolecular transferase activity (GO:0016866);;	--	[I]	Lipid transport and metabolism	Squalene-hopene cyclase C-terminal domain;; Squalene-hopene cyclase N-terminal domain;; Prenyltransferase and squalene oxidase repeat;; Pectic acid lyase	Beta-amyrin synthase GN=TTS1 OS=Solanum lycopersicum (Tomato) PE=1 SV=1	PREDICTED: beta-amyrin synthase-like [Solanum tuberosum]
Capana09g000354	up	[R]	General function prediction only	Biological Process: ribosomal subunit export from nucleus (GO:0000054);; Molecular Function: GTPase activity (GO:0003924);; Molecular Function: protein binding (GO:0005515);; Molecular Function: GTP binding (GO:0005525);; Cellular Component: nucleus (GO:0005634);; Cellular Component: Golgi apparatus (GO:0005794);; Cellular Component: cytosol (GO:0005829);; Biological Process: mRNA export from nuc…	K07936|1e-161|ath:AT5G55190|RAN3	[U]	Intracellular trafficking, secretion, and vesicular transport	Ras family;; Ras of Complex, Roc, domain of DAPkinase;; ADP-ribosylation factor family;; RNA helicase	GTP-binding nuclear protein Ran1 GN=RAN1 OS=Solanum lycopersicum (Tomato) PE=2 SV=1	putative Ran/TC4 protein [Capsicum chinense]
Capana09g000216	up	--	--	--	--	--	--	--	--	PREDICTED: centromere protein F-like isoform X2 [Nicotiana sylvestris]
Capana09g000249	up	[R]	General function prediction only	Molecular Function: oligosaccharyl transferase activity (GO:0004576);; Cellular Component: endoplasmic reticulum membrane (GO:0005789);; Cellular Component: plasma membrane (GO:0005886);; Biological Process: rRNA processing (GO:0006364);; Biological Process: protein glycosylation (GO:0006486);; Biological Process: systemic acquired resistance (GO:0009627);; Biological Process: response to salt st…	K07151|0.0|vvi:100232931|LTM1	[O]	Posttranslational modification, protein turnover, chaperones	Oligosaccharyl transferase STT3 subunit	Dolichyl-diphosphooligosaccharide--protein glycosyltransferase subunit STT3A GN=STT3A OS=Arabidopsis thaliana (Mouse-ear cress) PE=2 SV=1	PREDICTED: dolichyl-diphosphooligosaccharide--protein glycosyltransferase subunit STT3A-like [Solanum tuberosum]
Capana09g000331	up	--	--	Molecular Function: translation initiation factor activity (GO:0003743);; Biological Process: translational initiation (GO:0006413);; Molecular Function: transferase activity (GO:0016740);; Biological Process: gene silencing by RNA (GO:0031047);;	--	[J]	Translation, ribosomal structure and biogenesis	Piwi domain;; PAZ domain;; N-terminal domain of argonaute;; Argonaute linker 1 domain;; Argonaute linker 2 domain;; Mid domain of argonaute	Protein argonaute PNH1 GN=P0417D05.31 OS=Oryza sativa subsp. japonica (Rice) PE=2 SV=1	PREDICTED: uncharacterized protein LOC101267383 isoform X1 [Solanum lycopersicum]
Capana09g000343	up	--	--	--	--	[M]	Cell wall/membrane/envelope biogenesis	Pectinacetylesterase	Pectin acetylesterase 8 {ECO:0000303|PubMed:25115560} (Precursor) OS=Arabidopsis thaliana (Mouse-ear cress) PE=2 SV=1	PREDICTED: protein notum homolog isoform X2 [Nicotiana sylvestris]
Capana09g000247	up	--	--	Cellular Component: vacuole (GO:0005773);;	--	--	--	Cotton fibre expressed protein	--	PREDICTED: uncharacterized protein LOC102602401 [Solanum tuberosum]
Capana02g000015	up	[R]	General function prediction only	Cellular Component: cytosol (GO:0005829);; Molecular Function: kinase activity (GO:0016301);; Biological Process: phosphorylation (GO:0016310);;	--	[ODR]	--	PB1 domain;; TPR repeat	Serine/threonine-protein phosphatase 5 GN=PP5 OS=Solanum lycopersicum (Tomato) PE=1 SV=1	PREDICTED: uncharacterized protein LOC102602390 [Solanum tuberosum]
Capana09g000506	up	--	--	--	--	[O]	Posttranslational modification, protein turnover, chaperones	Xylanase inhibitor N-terminal;; Xylanase inhibitor C-terminal	Aspartic proteinase-like protein 2 (Precursor) GN=At1g65240 OS=Arabidopsis thaliana (Mouse-ear cress) PE=1 SV=2	PREDICTED: aspartic proteinase-like protein 2 [Nicotiana sylvestris]
Capana09g000394	up	--	--	Cellular Component: intracellular (GO:0005622);; Molecular Function: zinc ion binding (GO:0008270);;	--	--	--	B-box zinc finger	B-box zinc finger protein 22 {ECO:0000303|PubMed:19920209} GN=T30F21.7 OS=Arabidopsis thaliana (Mouse-ear cress) PE=1 SV=2	PREDICTED: probable salt tolerance-like protein At1g78600-like [Solanum tuberosum]
Capana09g000517	up	[O]	Posttranslational modification, protein turnover, chaperones	Cellular Component: nucleus (GO:0005634);;	K12160|2e-52|rcu:RCOM_0753100|hypothetical protein	[O]	Posttranslational modification, protein turnover, chaperones	Ubiquitin-2 like Rad60 SUMO-like;; Ubiquitin family	Small ubiquitin-related modifier 2 GN=MCO15.11 OS=Arabidopsis thaliana (Mouse-ear cress) PE=1 SV=1	PREDICTED: small ubiquitin-related modifier 1 [Solanum lycopersicum]
Capana09g000205	up	[DR]	--	Biological Process: mitotic cell cycle (GO:0000278);; Biological Process: double-strand break repair via homologous recombination (GO:0000724);; Cellular Component: nucleolus (GO:0005730);; Biological Process: DNA-dependent DNA replication (GO:0006261);; Biological Process: regulation of DNA replication (GO:0006275);; Biological Process: DNA methylation (GO:0006306);; Biological Process: mitotic …	--	[DR]	--	Mnd1 family	Meiotic nuclear division protein 1 homolog GN=MND1 OS=Arabidopsis thaliana (Mouse-ear cress) PE=1 SV=1	PREDICTED: meiotic nuclear division protein 1 homolog [Solanum lycopersicum]
Capana09g000214	up	[R]	General function prediction only	Molecular Function: nucleotide binding (GO:0000166);; Molecular Function: RNA binding (GO:0003723);; Cellular Component: nucleus (GO:0005634);; Biological Process: mRNA processing (GO:0006397);; Biological Process: RNA splicing (GO:0008380);;	K12837|0.0|vvi:100241076|hypothetical protein LOC100241076	[A]	RNA processing and modification	RNA recognition motif. (a.k.a. RRM, RBD, or RNP domain);; RNA recognition motif	Splicing factor U2af large subunit B GN=U2AF65B OS=Nicotiana plumbaginifolia (Leadwort-leaved tobacco) PE=2 SV=1	PREDICTED: splicing factor U2af large subunit A-like isoform X2 [Solanum lycopersicum]
Capana09g000019	up	[RTKL]	--	Molecular Function: protein serine/threonine kinase activity (GO:0004674);; Molecular Function: ATP binding (GO:0005524);; Biological Process: protein phosphorylation (GO:0006468);;	--	[T]	Signal transduction mechanisms	Protein tyrosine kinase;; Protein kinase domain	Serine/threonine-protein kinase HT1 GN=HT1 OS=Arabidopsis thaliana (Mouse-ear cress) PE=1 SV=1	PREDICTED: serine/threonine-protein kinase HT1-like [Solanum lycopersicum]
Capana09g000250	up	--	--	Molecular Function: DNA binding (GO:0003677);; Molecular Function: transcription factor activity, sequence-specific DNA binding (GO:0003700);; Cellular Component: nucleus (GO:0005634);; Biological Process: regulation of transcription, DNA-templated (GO:0006355);;	K09286|8e-47|vvi:100252531|hypothetical protein LOC100252531	--	--	AP2 domain	Dehydration-responsive element-binding protein 3 GN=F15N18.180 OS=Arabidopsis thaliana (Mouse-ear cress) PE=2 SV=1	PREDICTED: ethylene-responsive transcription factor ERF037-like [Solanum tuberosum]
Capana09g000132	up	--	--	Cellular Component: endoplasmic reticulum membrane (GO:0005789);; Cellular Component: integral component of membrane (GO:0016021);;	--	--	--	Reticulon;; Root cap	Reticulon-like protein B21 GN=RTNLB21 OS=Arabidopsis thaliana (Mouse-ear cress) PE=2 SV=2	PREDICTED: reticulon-like protein B21 [Solanum lycopersicum]
Capana09g000198	up	[T]	Signal transduction mechanisms	Molecular Function: protein tyrosine phosphatase activity (GO:0004725);; Molecular Function: protein tyrosine/serine/threonine phosphatase activity (GO:0008138);; Biological Process: peptidyl-tyrosine dephosphorylation (GO:0035335);; Biological Process: negative regulation of MAP kinase activity (GO:0043407);;	--	[V]	Defense mechanisms	Dual specificity phosphatase, catalytic domain	Putative dual specificity protein phosphatase DSP8 GN=DSP8 OS=Arabidopsis thaliana (Mouse-ear cress) PE=2 SV=2	PREDICTED: putative dual specificity protein phosphatase DSP8-like [Solanum tuberosum]
Capana09g000197	up	--	--	--	--	--	--	--	Formin-like protein 14 GN=FH14 OS=Arabidopsis thaliana (Mouse-ear cress) PE=3 SV=3	PREDICTED: uncharacterized protein LOC102580201 [Solanum tuberosum]
Capana09g000061	up	[F]	Nucleotide transport and metabolism	Molecular Function: adenylate kinase activity (GO:0004017);; Molecular Function: ATP binding (GO:0005524);; Biological Process: DNA-templated transcription, elongation (GO:0006354);; Cellular Component: chloroplast thylakoid membrane (GO:0009535);; Cellular Component: chloroplast envelope (GO:0009941);; Biological Process: photosynthesis (GO:0015979);; Biological Process: nucleotide phosphorylati…	K00939|0.0|pop:POPTR_912756|nucleotide kinase (EC:2.7.4.3)	[F]	Nucleotide transport and metabolism	Adenylate kinase;; Domain of unknown function (DUF1995);; AAA domain	Adenylate kinase 5, chloroplastic (Precursor) GN=At5g35170 OS=Arabidopsis thaliana (Mouse-ear cress) PE=1 SV=1	PREDICTED: uncharacterized protein LOC102585944 isoform X1 [Solanum tuberosum]
Capana05g000183	up	--	--	Biological Process: metal ion transport (GO:0030001);; Molecular Function: metal ion binding (GO:0046872);;	--	[P]	Inorganic ion transport and metabolism	Heavy-metal-associated domain	Copper transport protein CCH GN=CCH OS=Arabidopsis thaliana (Mouse-ear cress) PE=1 SV=1	PREDICTED: microtubule-associated protein 1B-like [Solanum tuberosum]
Capana09g000131	up	[J]	Translation, ribosomal structure and biogenesis	Molecular Function: translation elongation factor activity (GO:0003746);; Cellular Component: mitochondrion (GO:0005739);; Biological Process: translational elongation (GO:0006414);;	--	[J]	Translation, ribosomal structure and biogenesis	Elongation factor TS	Elongation factor Ts, mitochondrial {ECO:0000255|HAMAP-Rule:MF_03135} (Precursor) OS=Ricinus communis (Castor bean) PE=3 SV=1	PREDICTED: elongation factor Ts, mitochondrial-like [Solanum tuberosum]
Capana09g000177	up	--	--	Biological Process: stomatal complex morphogenesis (GO:0010103);; Cellular Component: integral component of membrane (GO:0016021);; Biological Process: xanthophyll biosynthetic process (GO:0016123);; Molecular Function: oxidoreductase activity, acting on paired donors, with incorporation or reduction of molecular oxygen (GO:0016705);; Cellular Component: chloroplast membrane (GO:0031969);; Molecu…	K06444|0.0|vvi:100259482|hypothetical protein LOC100259482	--	--	Lycopene cyclase protein	Lycopene epsilon cyclase, chloroplastic (Precursor) GN=CRTL-E-1 OS=Solanum lycopersicum (Tomato) PE=2 SV=1	TPA_inf: lycopene epsilon cyclase [Solanum tuberosum]
Capana09g000133	up	[RTKL]	--	Molecular Function: protein serine/threonine kinase activity (GO:0004674);; Molecular Function: ATP binding (GO:0005524);; Cellular Component: endoplasmic reticulum (GO:0005783);; Biological Process: protein phosphorylation (GO:0006468);; Biological Process: multicellular organism development (GO:0007275);; Biological Process: stomatal movement (GO:0010118);; Biological Process: basipetal auxin t…	--	[T]	Signal transduction mechanisms	Protein kinase domain;; Protein tyrosine kinase;; Kinase-like	CBL-interacting serine/threonine-protein kinase 6 GN=At4g30960 OS=Arabidopsis thaliana (Mouse-ear cress) PE=1 SV=1	PREDICTED: CBL-interacting serine/threonine-protein kinase 6-like [Solanum tuberosum]
Capana09g000203	up	[DR]	--	Biological Process: mitotic cell cycle (GO:0000278);; Biological Process: double-strand break repair via homologous recombination (GO:0000724);; Cellular Component: nucleolus (GO:0005730);; Biological Process: DNA-dependent DNA replication (GO:0006261);; Biological Process: regulation of DNA replication (GO:0006275);; Biological Process: DNA methylation (GO:0006306);; Biological Process: mitotic …	--	[DR]	--	Mnd1 family	Meiotic nuclear division protein 1 homolog GN=MND1 OS=Arabidopsis thaliana (Mouse-ear cress) PE=1 SV=1	PREDICTED: meiotic nuclear division protein 1 homolog [Solanum lycopersicum]
Capana09g000040	up	--	--	--	--	[R]	General function prediction only	C2 domain;; Synaptotagmin-like mitochondrial-lipid-binding domain	Synaptotagmin-5 GN=T25N20.15 OS=Arabidopsis thaliana (Mouse-ear cress) PE=2 SV=1	PREDICTED: synaptotagmin-5-like [Solanum lycopersicum]
Capana09g000012	up	--	--	Biological Process: metabolic process (GO:0008152);; Molecular Function: hydrolase activity, acting on glycosyl bonds (GO:0016798);;	--	--	--	Glycosyl hydrolases family 28	Probable polygalacturonase At1g80170 (Precursor) GN=At1g80170 OS=Arabidopsis thaliana (Mouse-ear cress) PE=1 SV=1	PREDICTED: polygalacturonase QRT2-like [Solanum tuberosum]
Capana09g000414	up	[I]	Lipid transport and metabolism	Biological Process: pentacyclic triterpenoid biosynthetic process (GO:0019745);; Molecular Function: beta-amyrin synthase activity (GO:0042300);;	--	[I]	Lipid transport and metabolism	Squalene-hopene cyclase N-terminal domain	Beta-amyrin synthase GN=TTS1 OS=Solanum lycopersicum (Tomato) PE=1 SV=1	PREDICTED: beta-amyrin synthase-like [Pyrus x bretschneideri]
Capana09g000121	up	--	--	--	--	--	--	--	--	PREDICTED: uncharacterized protein LOC102597642 [Solanum tuberosum]
Capana09g000497	up	--	--	--	--	--	--	SAWADEE domain	--	PREDICTED: uncharacterized protein LOC102579324 isoform X2 [Solanum tuberosum]
Capana09g000365	up	--	--	--	--	[K]	Transcription	--	--	hypothetical protein B456_007G260200 [Gossypium raimondii]
Capana09g000154	up	--	--	--	--	--	--	LURP-one-related	Protein LURP-one-related 6 GN=At2g05910 OS=Arabidopsis thaliana (Mouse-ear cress) PE=2 SV=1	PREDICTED: protein LURP-one-related 6-like [Solanum tuberosum]
Capana09g000373	up	[R]	General function prediction only	Molecular Function: lysophospholipase activity (GO:0004622);; Biological Process: metabolic process (GO:0008152);;	K06130|1e-109|rcu:RCOM_0220610|Acyl-protein thioesterase, putative (EC:3.1.1.1)	[I]	Lipid transport and metabolism	Phospholipase/Carboxylesterase;; Serine hydrolase (FSH1)	--	PREDICTED: acyl-protein thioesterase 2 isoform X3 [Nicotiana tomentosiformis]
Capana09g000322	up	--	--	Cellular Component: cytosol (GO:0005829);;	--	--	--	Plant protein of unknown function (DUF936)	--	PREDICTED: uncharacterized protein LOC104248981 [Nicotiana sylvestris]
Capana09g000126	up	--	--	Biological Process: base-excision repair (GO:0006284);; Biological Process: DNA methylation (GO:0006306);; Molecular Function: DNA-3-methyladenine glycosylase activity (GO:0008725);;	K01246|1e-37|vvi:100267363|hypothetical protein LOC100267363	--	--	--	--	PREDICTED: uncharacterized protein LOC101267869 isoform X2 [Solanum lycopersicum]
Capana09g000104	up	[O]	Posttranslational modification, protein turnover, chaperones	Molecular Function: zinc ion binding (GO:0008270);;	--	[O]	Posttranslational modification, protein turnover, chaperones	Ring finger domain;; RING-H2 zinc finger domain;; Zinc finger, C3HC4 type (RING finger);; RING-like zinc finger;; zinc-RING finger domain;; Zinc finger, C3HC4 type (RING finger);; Zinc finger, C3HC4 type (RING finger);; Anaphase-promoting complex subunit 11 RING-H2 finger	E3 ubiquitin ligase BIG BROTHER-related GN=BBR OS=Arabidopsis thaliana (Mouse-ear cress) PE=2 SV=1	PREDICTED: E3 ubiquitin ligase BIG BROTHER-related-like [Solanum tuberosum]
Capana09g000016	up	[C]	Energy production and conversion	Molecular Function: pyruvate dehydrogenase (acetyl-transferring) activity (GO:0004739);; Biological Process: glycolytic process (GO:0006096);; Cellular Component: chloroplast stroma (GO:0009570);; Cellular Component: chloroplast envelope (GO:0009941);; Biological Process: oxidation-reduction process (GO:0055114);;	K00161|0.0|rcu:RCOM_1339660|pyruvate dehydrogenase, putative (EC:1.2.4.1)	[C]	Energy production and conversion	Dehydrogenase E1 component;; Thiamine pyrophosphate enzyme, C-terminal TPP binding domain	Pyruvate dehydrogenase E1 component subunit alpha-3, chloroplastic (Precursor) OS=Arabidopsis thaliana (Mouse-ear cress) PE=1 SV=1	PREDICTED: pyruvate dehydrogenase E1 component subunit alpha-3, chloroplastic-like [Solanum lycopersicum]
Capana09g000419	up	--	--	Cellular Component: nuclear pore (GO:0005643);; Cellular Component: chloroplast (GO:0009507);;	K14310|0.0|ath:AT5G51200|hypothetical protein	[S]	Function unknown	Nuclear pore complex scaffold, nucleoporins 186/192/205;; Nucleoporin subcomplex protein binding to Pom34	Nuclear pore complex protein NUP205 {ECO:0000303|PubMed:21189294} OS=Arabidopsis thaliana (Mouse-ear cress) PE=1 SV=1	PREDICTED: nuclear pore complex protein Nup205-like [Solanum tuberosum]
Capana09g000347	up	--	--	Biological Process: acetyl-CoA metabolic process (GO:0006084);; Biological Process: fatty acid biosynthetic process (GO:0006633);; Biological Process: calcium ion transport (GO:0006816);; Biological Process: Golgi organization (GO:0007030);; Biological Process: response to salt stress (GO:0009651);; Biological Process: plant-type cell wall biogenesis (GO:0009832);; Cellular Component: integral co…	--	--	--	FAE1/Type III polyketide synthase-like protein;; 3-Oxoacyl-[acyl-carrier-protein (ACP)] synthase III C terminal;; Chalcone and stilbene synthases, C-terminal domain;; 3-Oxoacyl-[acyl-carrier-protein (ACP)] synthase III	3-ketoacyl-CoA synthase 11 GN=KCS11 OS=Arabidopsis thaliana (Mouse-ear cress) PE=2 SV=1	PREDICTED: 3-ketoacyl-CoA synthase 11-like [Solanum tuberosum]
Capana09g000057	up	--	--	--	--	--	--	--	--	PREDICTED: uncharacterized protein LOC102584514 [Solanum tuberosum]
Capana09g000238	up	--	--	Biological Process: metabolic process (GO:0008152);; Molecular Function: transferase activity, transferring pentosyl groups (GO:0016763);;	--	[A]	RNA processing and modification	Rit1 DUSP-like domain;; Dual specificity phosphatase, catalytic domain	--	PREDICTED: tRNA A64-2&apos;-O-ribosylphosphate transferase isoform X2 [Solanum lycopersicum]
Capana09g000030	up	--	--	Molecular Function: binding (GO:0005488);; Biological Process: regulation of transcription, DNA-templated (GO:0006355);; Biological Process: organelle organization (GO:0006996);; Biological Process: developmental process (GO:0044767);;	--	--	--	YABBY protein	Axial regulator YABBY 5 GN=YAB5 OS=Arabidopsis thaliana (Mouse-ear cress) PE=2 SV=1	PREDICTED: axial regulator YABBY 5-like [Solanum tuberosum]
Capana09g000321	up	[C]	Energy production and conversion	Molecular Function: aldehyde dehydrogenase (NAD) activity (GO:0004029);; Cellular Component: cytosol (GO:0005829);; Biological Process: systemic acquired resistance (GO:0009627);; Biological Process: phenylpropanoid biosynthetic process (GO:0009699);; Biological Process: response to nitrate (GO:0010167);; Biological Process: nitrate transport (GO:0015706);; Biological Process: response to endopla…	K12355|3e-79|rcu:RCOM_1053330|aldehyde dehydrogenase, putative (EC:1.2.1.36)	[C]	Energy production and conversion	Aldehyde dehydrogenase family	Aldehyde dehydrogenase family 2 member C4 GN=MOB24.3 OS=Arabidopsis thaliana (Mouse-ear cress) PE=1 SV=2	PREDICTED: aldehyde dehydrogenase family 2 member C4 [Solanum lycopersicum]
Capana09g000221	up	[K]	Transcription	--	--	[K]	Transcription	GATA zinc finger	GATA transcription factor 21 GN=MPI10.2 OS=Arabidopsis thaliana (Mouse-ear cress) PE=1 SV=2	PREDICTED: putative GATA transcription factor 22-like [Solanum tuberosum]
Capana09g000303	up	--	--	Molecular Function: protein serine/threonine kinase activity (GO:0004674);; Molecular Function: structural constituent of cell wall (GO:0005199);; Molecular Function: ATP binding (GO:0005524);; Biological Process: protein phosphorylation (GO:0006468);;	--	[T]	Signal transduction mechanisms	Protein tyrosine kinase;; Protein kinase domain	Proline-rich receptor-like protein kinase PERK1 GN=PERK1 OS=Arabidopsis thaliana (Mouse-ear cress) PE=2 SV=1	PREDICTED: proline-rich receptor-like protein kinase PERK1-like [Solanum tuberosum]
Capana09g000393	up	--	--	Molecular Function: magnesium ion binding (GO:0000287);; Biological Process: metabolic process (GO:0008152);; Molecular Function: terpene synthase activity (GO:0010333);;	--	--	--	Terpene synthase, N-terminal domain	(-)-germacrene D synthase OS=Vitis vinifera (Grape) PE=1 SV=1	sesquiterpene synthase [Solanum habrochaites]
Capana09g000410	up	[I]	Lipid transport and metabolism	Biological Process: metabolic process (GO:0008152);; Molecular Function: intramolecular transferase activity (GO:0016866);;	--	[I]	Lipid transport and metabolism	Squalene-hopene cyclase C-terminal domain;; Squalene-hopene cyclase N-terminal domain;; Prenyltransferase and squalene oxidase repeat	Beta-amyrin synthase GN=TTS1 OS=Solanum lycopersicum (Tomato) PE=1 SV=1	PREDICTED: beta-amyrin synthase-like [Solanum tuberosum]
Capana09g000174	up	[RTKL]	--	Molecular Function: protein serine/threonine kinase activity (GO:0004674);; Molecular Function: ATP binding (GO:0005524);; Biological Process: protein phosphorylation (GO:0006468);;	K04368|0.0|pop:POPTR_577971|hypothetical protein	[T]	Signal transduction mechanisms	Protein kinase domain;; Protein tyrosine kinase;; Kinase-like	Mitogen-activated protein kinase kinase 2 GN=F27B13.50 OS=Arabidopsis thaliana (Mouse-ear cress) PE=1 SV=2	mitogen-activated protein kinase kinase [Lycium chinense]
Capana09g000445	up	--	--	--	--	--	--	Auxin responsive protein	--	PREDICTED: rho GTPase-activating protein gacM-like [Solanum tuberosum]
Capana09g000440	up	--	--	Molecular Function: UDP-glucose 4-epimerase activity (GO:0003978);; Biological Process: galactose metabolic process (GO:0006012);; Molecular Function: coenzyme binding (GO:0050662);;	K12448|0.0|vvi:100259390|hypothetical protein LOC100259390	[M]	Cell wall/membrane/envelope biogenesis	GDP-mannose 4,6 dehydratase;; NAD dependent epimerase/dehydratase family;; Polysaccharide biosynthesis protein;; 3-beta hydroxysteroid dehydrogenase/isomerase family;; RmlD substrate binding domain;; NAD(P)H-binding;; Male sterility protein	UDP-arabinose 4-epimerase 1 GN=MUR4 OS=Arabidopsis thaliana (Mouse-ear cress) PE=1 SV=1	PREDICTED: UDP-arabinose 4-epimerase 1-like [Solanum lycopersicum]
Capana09g000443	up	--	--	--	K12617|0.0|vvi:100255521|hypothetical protein LOC100255521	--	--	--	--	PREDICTED: protein PAT1 homolog 1-like [Solanum tuberosum]
Capana09g000310	up	--	--	--	--	--	--	Transcriptional repressor, ovate	Transcription repressor OFP8 GN=OFP8 OS=Arabidopsis thaliana (Mouse-ear cress) PE=2 SV=1	PREDICTED: uncharacterized protein LOC102593156 [Solanum tuberosum]
Capana09g000043	up	--	--	--	--	[R]	General function prediction only	--	--	PREDICTED: uncharacterized protein LOC104237753 [Nicotiana sylvestris]
Capana09g000616	up	[R]	General function prediction only	Molecular Function: GTPase activity (GO:0003924);; Molecular Function: GTP binding (GO:0005525);; Cellular Component: intracellular (GO:0005622);; Biological Process: intracellular protein transport (GO:0006886);; Biological Process: nucleocytoplasmic transport (GO:0006913);; Biological Process: small GTPase mediated signal transduction (GO:0007264);; Biological Process: metabolic process (GO:000…	--	[U]	Intracellular trafficking, secretion, and vesicular transport	Ras family;; Ras of Complex, Roc, domain of DAPkinase;; ADP-ribosylation factor family;; 50S ribosome-binding GTPase	Ras-related protein RABA1f GN=RABA1F OS=Arabidopsis thaliana (Mouse-ear cress) PE=2 SV=1	PREDICTED: ras-related protein RABA1f-like isoform X1 [Solanum tuberosum]
Capana09g000165	up	--	--	--	--	[S]	Function unknown	--	E3 ubiquitin protein ligase DRIP1 GN=DRIP1 OS=Arabidopsis thaliana (Mouse-ear cress) PE=1 SV=2	PREDICTED: polycomb group RING finger protein 3-like [Solanum lycopersicum]
Capana09g000036	up	[TZDR]	--	Molecular Function: calcium ion binding (GO:0005509);;	--	[T]	Signal transduction mechanisms	EF hand;; EF-hand domain;; EF-hand domain pair;; EF hand;; EF-hand domain pair;; Secreted protein acidic and rich in cysteine Ca binding region;; Cytoskeletal-regulatory complex EF hand;; Binding domain of Nse4/EID3 to Nse3-MAGE	Calmodulin-like protein 3 GN=CML3 OS=Arabidopsis thaliana (Mouse-ear cress) PE=2 SV=1	PREDICTED: calmodulin-like protein 3 [Solanum lycopersicum]
Capana09g000375	up	--	--	Cellular Component: protein phosphatase type 2A complex (GO:0000159);; Biological Process: signal transduction (GO:0007165);; Molecular Function: protein phosphatase regulator activity (GO:0008601);; Biological Process: regulation of catalytic activity (GO:0050790);;	--	[T]	Signal transduction mechanisms	Protein phosphatase 2A regulatory B subunit (B56 family)	Serine/threonine protein phosphatase 2A 57 kDa regulatory subunit B&apos; iota isoform GN=B&apos;IOTA OS=Arabidopsis thaliana (Mouse-ear cress) PE=2 SV=1	PREDICTED: serine/threonine protein phosphatase 2A 57 kDa regulatory subunit B&apos; iota isoform-like [Solanum tuberosum]
Capana09g000388	up	--	--	--	--	--	--	--	--	predicted protein [Lichtheimia corymbifera JMRC:FSU:9682]
Capana09g000066	up	--	--	--	--	[V]	Defense mechanisms	--	--	PREDICTED: uncharacterized protein LOC101246218 [Solanum lycopersicum]
Capana09g000396	up	--	--	Molecular Function: magnesium ion binding (GO:0000287);; Biological Process: metabolic process (GO:0008152);; Molecular Function: terpene synthase activity (GO:0010333);;	--	--	--	Terpene synthase, N-terminal domain	(-)-germacrene D synthase OS=Vitis vinifera (Grape) PE=1 SV=1	PREDICTED: (-)-germacrene D synthase-like [Solanum tuberosum]
Capana09g000382	up	--	--	--	--	--	--	--	--	PREDICTED: protein NLP7-like isoform X6 [Nicotiana sylvestris]
Capana09g000437	up	[R]	General function prediction only	Molecular Function: oxidoreductase activity, acting on paired donors, with incorporation or reduction of molecular oxygen, 2-oxoglutarate as one donor, and incorporation of one atom each of oxygen into both donors (GO:0016706);; Molecular Function: metal ion binding (GO:0046872);; Biological Process: oxidation-reduction process (GO:0055114);;	--	[QR]	--	2OG-Fe(II) oxygenase superfamily;; non-haem dioxygenase in morphine synthesis N-terminal	1-aminocyclopropane-1-carboxylate oxidase homolog GN=ACO3 OS=Solanum lycopersicum (Tomato) PE=1 SV=1	PREDICTED: 1-aminocyclopropane-1-carboxylate oxidase homolog [Solanum tuberosum]
Capana09g000054	up	--	--	--	--	--	--	Zein-binding	Myosin-binding protein 7 {ECO:0000303|PubMed:23995081} OS=Arabidopsis thaliana (Mouse-ear cress) PE=1 SV=1	PREDICTED: uncharacterized protein LOC104214760 [Nicotiana sylvestris]
Capana09g000192	up	--	--	Molecular Function: protein histidine kinase activity (GO:0004673);; Cellular Component: extracellular region (GO:0005576);; Biological Process: carbohydrate metabolic process (GO:0005975);; Biological Process: defense response (GO:0006952);; Cellular Component: plant-type cell wall (GO:0009505);; Biological Process: peptidyl-histidine phosphorylation (GO:0018106);; Molecular Function: glucan end…	--	--	--	Glycosyl hydrolases family 17;; X8 domain	Glucan endo-1,3-beta-glucosidase 13 (Precursor) GN=At5g56590 OS=Arabidopsis thaliana (Mouse-ear cress) PE=1 SV=1	glucan endo-1,3-beta-glucosidase 13-like precursor [Solanum tuberosum]
Capana09g000290	up	[RTKL]	--	Biological Process: mitotic cell cycle (GO:0000278);; Molecular Function: cyclin-dependent protein serine/threonine kinase activity (GO:0004693);; Molecular Function: ATP binding (GO:0005524);; Cellular Component: nucleus (GO:0005634);; Cellular Component: cytosol (GO:0005829);; Molecular Function: RNA polymerase II carboxy-terminal domain kinase activity (GO:0008353);; Biological Process: mainte…	--	[R]	General function prediction only	Protein kinase domain;; Protein tyrosine kinase	Cyclin-dependent kinase F-1 GN=F19B15.10 OS=Arabidopsis thaliana (Mouse-ear cress) PE=1 SV=1	PREDICTED: cyclin-dependent kinase F-1-like [Solanum tuberosum]
Capana09g000050	up	--	--	--	--	[R]	General function prediction only	Leucine rich repeat;; Leucine Rich repeat;; Leucine Rich repeats (2 copies)	F-box/LRR-repeat protein 3 GN=FBL3 OS=Arabidopsis thaliana (Mouse-ear cress) PE=2 SV=1	PREDICTED: F-box/LRR-repeat protein 14-like isoform X1 [Solanum lycopersicum]
Capana09g000130	up	--	--	--	--	[R]	General function prediction only	BTB/POZ domain	BTB/POZ domain-containing protein At4g30940 GN=At4g30940 OS=Arabidopsis thaliana (Mouse-ear cress) PE=2 SV=1	PREDICTED: BTB/POZ domain-containing protein At4g30940-like [Solanum lycopersicum]
Capana09g000022	up	--	--	--	--	[P]	Inorganic ion transport and metabolism	SPX domain	SPX domain-containing protein 2 GN=SPX2 OS=Arabidopsis thaliana (Mouse-ear cress) PE=2 SV=1	PREDICTED: SPX domain-containing protein 2-like [Solanum tuberosum]
Capana09g000305	up	[O]	Posttranslational modification, protein turnover, chaperones	Molecular Function: ATP binding (GO:0005524);; Biological Process: metabolic process (GO:0008152);; Cellular Component: chloroplast (GO:0009507);; Molecular Function: nucleoside-triphosphatase activity (GO:0017111);;	--	[O]	Posttranslational modification, protein turnover, chaperones	Ankyrin repeats (3 copies);; Ankyrin repeat;; Ankyrin repeats (many copies);; Ankyrin repeats (many copies);; Ankyrin repeat;; ATPase family associated with various cellular activities (AAA);; Magnesium chelatase, subunit ChlI	Protein cfxQ homolog GN=cfxQ OS=Porphyra purpurea (Red seaweed) PE=3 SV=1	PREDICTED: protein cfxQ homolog [Solanum lycopersicum]
Capana09g000345	up	--	--	--	--	--	--	F-box domain	F-box/kelch-repeat protein At3g23880 GN=At3g23880 OS=Arabidopsis thaliana (Mouse-ear cress) PE=2 SV=1	PREDICTED: F-box protein CPR30-like [Nicotiana sylvestris]
Capana09g000355	up	[Q]	Secondary metabolites biosynthesis, transport and catabolism	Molecular Function: iron ion binding (GO:0005506);; Molecular Function: steroid hydroxylase activity (GO:0008395);; Molecular Function: electron carrier activity (GO:0009055);; Biological Process: response to light stimulus (GO:0009416);; Biological Process: response to auxin (GO:0009733);; Cellular Component: integral component of membrane (GO:0016021);; Biological Process: brassinosteroid metab…	--	[QI]	--	Cytochrome P450	Cytochrome P450 734A1 GN=F18A8.8 OS=Arabidopsis thaliana (Mouse-ear cress) PE=2 SV=1	PREDICTED: cytochrome P450 734A1-like [Solanum tuberosum]
Capana09g000219	up	[E]	Amino acid transport and metabolism	Cellular Component: cytosol (GO:0005829);; Biological Process: cysteine biosynthetic process from serine (GO:0006535);; Biological Process: protein targeting to membrane (GO:0006612);; Molecular Function: serine O-acetyltransferase activity (GO:0009001);; Biological Process: response to wounding (GO:0009611);; Biological Process: response to fungus (GO:0009620);; Biological Process: jasmonic acid…	K00640|0.0|rcu:RCOM_1047820|Serine acetyltransferase, putative (EC:2.3.1.30)	[E]	Amino acid transport and metabolism	Serine acetyltransferase, N-terminal;; Bacterial transferase hexapeptide (six repeats);; Hexapeptide repeat of succinyl-transferase	Serine acetyltransferase 5 GN=MIK19.23 OS=Arabidopsis thaliana (Mouse-ear cress) PE=1 SV=1	PREDICTED: serine acetyltransferase 5-like [Solanum tuberosum]
Capana09g000140	up	[IQ]	--	Biological Process: fatty acid biosynthetic process (GO:0006633);; Molecular Function: transferase activity, transferring acyl groups other than amino-acyl groups (GO:0016747);;	K09458|0.0|pop:POPTR_910700|3-oxoacyl-[acyl-carrier-protein] synthase II (EC:2.3.1.41)	[IQ]	--	Beta-ketoacyl synthase, N-terminal domain;; Beta-ketoacyl synthase, C-terminal domain	3-oxoacyl-[acyl-carrier-protein] synthase II, chloroplastic (Precursor) OS=Arabidopsis thaliana (Mouse-ear cress) PE=1 SV=1	PREDICTED: 3-oxoacyl-[acyl-carrier-protein] synthase II, chloroplastic-like [Solanum tuberosum]
Capana09g000175	up	[RTKL]	--	Molecular Function: protein serine/threonine kinase activity (GO:0004674);; Molecular Function: ATP binding (GO:0005524);; Biological Process: protein phosphorylation (GO:0006468);;	--	[R]	General function prediction only	Protein kinase domain;; Protein tyrosine kinase	Probable serine/threonine protein kinase IRE {ECO:0000305} OS=Arabidopsis thaliana (Mouse-ear cress) PE=2 SV=1	PREDICTED: serine/threonine-protein kinase 38-like isoform X1 [Solanum tuberosum]
Capana09g000149	up	[K]	Transcription	Cellular Component: viral nucleocapsid (GO:0019013);; Cellular Component: intracellular ribonucleoprotein complex (GO:0030529);;	K12620|1e-43|rcu:RCOM_0392140|lsm1, putative	[A]	RNA processing and modification	LSM domain	Sm-like protein LSM1B {ECO:0000305} OS=Arabidopsis thaliana (Mouse-ear cress) PE=1 SV=1	PREDICTED: U6 snRNA-associated Sm-like protein LSm1 isoform X1 [Nicotiana sylvestris]
Capana09g000463	up	--	--	Molecular Function: DNA binding (GO:0003677);; Molecular Function: chromatin binding (GO:0003682);;	--	--	--	Myb-like DNA-binding domain	Putative Myb family transcription factor At1g14600 GN=At1g14600 OS=Arabidopsis thaliana (Mouse-ear cress) PE=2 SV=2	PREDICTED: putative Myb family transcription factor At1g14600 [Solanum lycopersicum]
Capana09g000317	up	--	--	--	--	--	--	--	--	PREDICTED: uncharacterized protein LOC104220446, partial [Nicotiana sylvestris]
Capana09g000026	up	--	--	--	--	[R]	General function prediction only	Leucine rich repeat;; Leucine Rich Repeat;; Leucine Rich repeats (2 copies)	Receptor-like protein 12 (Precursor) GN=RLP12 OS=Arabidopsis thaliana (Mouse-ear cress) PE=2 SV=2	PREDICTED: LRR receptor-like serine/threonine-protein kinase ERECTA-like [Solanum tuberosum]
Capana09g000186	up	[J]	Translation, ribosomal structure and biogenesis	Molecular Function: translation initiation factor activity (GO:0003743);; Cellular Component: ribosome (GO:0005840);; Biological Process: translational initiation (GO:0006413);;	--	[R]	General function prediction only	Translation initiation factor SUI1	--	PREDICTED: translation machinery-associated protein 22-like [Solanum tuberosum]
Capana09g000035	up	--	--	--	--	--	--	--	--	PREDICTED: uncharacterized protein LOC102595974 [Solanum tuberosum]
Capana09g000462	up	--	--	Cellular Component: mitochondrion (GO:0005739);; Cellular Component: endoplasmic reticulum membrane (GO:0005789);; Biological Process: protein targeting to membrane (GO:0006612);; Biological Process: positive regulation of flavonoid biosynthetic process (GO:0009963);; Biological Process: regulation of plant-type hypersensitive response (GO:0010363);; Cellular Component: integral component of memb…	--	[U]	Intracellular trafficking, secretion, and vesicular transport	Reticulon	Reticulon-like protein B8 GN=RTNLB8 OS=Arabidopsis thaliana (Mouse-ear cress) PE=2 SV=1	PREDICTED: reticulon-like protein B8 isoform X2 [Solanum lycopersicum]
Capana09g000143	up	[R]	General function prediction only	Molecular Function: nucleotide binding (GO:0000166);; Molecular Function: RNA binding (GO:0003723);; Cellular Component: nucleus (GO:0005634);; Biological Process: mRNA processing (GO:0006397);;	--	[R]	General function prediction only	RNA recognition motif. (a.k.a. RRM, RBD, or RNP domain)	Oligouridylate-binding protein 1 GN=UBP1 OS=Nicotiana plumbaginifolia (Leadwort-leaved tobacco) PE=2 SV=1	PREDICTED: oligouridylate-binding protein 1 [Nicotiana sylvestris]
Capana09g000371	up	--	--	--	--	--	--	--	--	PREDICTED: uncharacterized protein LOC104101758 [Nicotiana tomentosiformis]
Capana09g000532	up	[O]	Posttranslational modification, protein turnover, chaperones	Cellular Component: nucleus (GO:0005634);;	K12160|5e-56|rcu:RCOM_0753100|hypothetical protein	[O]	Posttranslational modification, protein turnover, chaperones	Ubiquitin-2 like Rad60 SUMO-like;; Ubiquitin family	Small ubiquitin-related modifier 2 GN=MCO15.11 OS=Arabidopsis thaliana (Mouse-ear cress) PE=1 SV=1	PREDICTED: small ubiquitin-related modifier 1 [Solanum lycopersicum]
Capana09g000187	up	[C]	Energy production and conversion	Cellular Component: vacuole (GO:0005773);; Cellular Component: endoplasmic reticulum (GO:0005783);; Molecular Function: primary amine oxidase activity (GO:0008131);; Molecular Function: UDP-N-acetylmuramate dehydrogenase activity (GO:0008762);; Biological Process: cytokinin catabolic process (GO:0009823);; Molecular Function: cytokinin dehydrogenase activity (GO:0019139);; Molecular Function: fla…	K00279|1e-155|vvi:100263730|hypothetical protein LOC100263730	[C]	Energy production and conversion	Cytokinin dehydrogenase 1, FAD and cytokinin binding;; FAD binding domain	Cytokinin dehydrogenase 3 (Precursor) GN=CKX3 OS=Arabidopsis thaliana (Mouse-ear cress) PE=1 SV=1	PREDICTED: cytokinin dehydrogenase 3 [Nicotiana sylvestris]
Capana09g000325	up	--	--	Cellular Component: intracellular (GO:0005622);; Biological Process: fatty acid beta-oxidation (GO:0006635);; Biological Process: protein import into peroxisome matrix (GO:0016558);;	--	--	--	Protein of unknown function, DUF538	--	PREDICTED: uncharacterized protein LOC104118185 [Nicotiana tomentosiformis]
Capana05g000179	up	--	--	Molecular Function: nucleotide binding (GO:0000166);; Biological Process: transcription, RNA-templated (GO:0001172);; Molecular Function: nucleic acid binding (GO:0003676);; Molecular Function: RNA-directed 5'-3' RNA polymerase activity (GO:0003968);;	--	[A]	RNA processing and modification	RNA dependent RNA polymerase	RNA-dependent RNA polymerase 6 OS=Arabidopsis thaliana (Mouse-ear cress) PE=1 SV=1	PREDICTED: RNA-dependent RNA polymerase 6 isoform X1 [Solanum lycopersicum]
Capana09g000512	up	--	--	--	--	--	--	--	Putative late blight resistance protein homolog R1B-23 GN=R1B-23 OS=Solanum demissum (Wild potato) PE=3 SV=1	PREDICTED: putative late blight resistance protein homolog R1B-16 [Nicotiana sylvestris]
Capana09g000108	up	[R]	General function prediction only	Cellular Component: integral component of membrane (GO:0016021);;	K07297|1e-148|vvi:100262144|hypothetical protein LOC100262144	[RT]	--	Haemolysin-III related	Heptahelical transmembrane protein 2 GN=HHP2 OS=Arabidopsis thaliana (Mouse-ear cress) PE=2 SV=1	PREDICTED: ADIPOR-like receptor CG5315-like [Solanum tuberosum]
Capana09g000351	up	[R]	General function prediction only	Molecular Function: inward rectifier potassium channel activity (GO:0005242);; Cellular Component: plasma membrane (GO:0005886);; Biological Process: iron ion transport (GO:0006826);; Biological Process: cell adhesion (GO:0007155);; Biological Process: response to water deprivation (GO:0009414);; Biological Process: response to salt stress (GO:0009651);; Biological Process: meristem initiation (G…	--	[PT]	--	Ion transport protein;; Ankyrin repeats (3 copies);; KHA, dimerisation domain of potassium ion channel;; Ankyrin repeat;; Ankyrin repeats (many copies);; Ankyrin repeats (many copies);; Ankyrin repeat;; Ion channel;; Cyclic nucleotide-binding domain	Potassium channel AKT1 GN=AKT1 OS=Arabidopsis thaliana (Mouse-ear cress) PE=1 SV=2	potassium channel [Solanum lycopersicum]
Capana09g000225	up	[EF]	--	Biological Process: RNA methylation (GO:0001510);; Molecular Function: carbamoyl-phosphate synthase (glutamine-hydrolyzing) activity (GO:0004088);; Molecular Function: ATP binding (GO:0005524);; Cellular Component: carbamoyl-phosphate synthase complex (GO:0005951);; Biological Process: purine nucleotide biosynthetic process (GO:0006164);; Biological Process: arginine biosynthetic process (GO:0006…	K01956|0.0|vvi:100255702|anthranilate synthase 02	[R]	General function prediction only	Carbamoyl-phosphate synthase small chain, CPSase domain;; Glutamine amidotransferase class-I;; Peptidase C26	Carbamoyl-phosphate synthase small chain, chloroplastic (Precursor) GN=MGF10.15 OS=Arabidopsis thaliana (Mouse-ear cress) PE=1 SV=1	PREDICTED: carbamoyl-phosphate synthase small chain, chloroplastic-like [Solanum tuberosum]
Capana09g000200	up	[E]	Amino acid transport and metabolism	Molecular Function: obsolete gamma-glutamyltransferase activity (GO:0003840);; Cellular Component: vacuolar membrane (GO:0005774);; Biological Process: proteolysis (GO:0006508);; Biological Process: glutathione catabolic process (GO:0006751);; Biological Process: response to toxic substance (GO:0009636);; Cellular Component: integral component of membrane (GO:0016021);; Molecular Function: glutat…	K00681|0.0|vvi:100247429|hypothetical protein LOC100247429	[E]	Amino acid transport and metabolism	Gamma-glutamyltranspeptidase	Gamma-glutamyltranspeptidase 3 GN=F17A13.30 OS=Arabidopsis thaliana (Mouse-ear cress) PE=2 SV=1	PREDICTED: gamma-glutamyltranspeptidase 3 [Solanum lycopersicum]
Capana09g000072	up	[M]	Cell wall/membrane/envelope biogenesis	Biological Process: metabolic process (GO:0008152);; Molecular Function: polygalacturonate 4-alpha-galacturonosyltransferase activity (GO:0047262);;	K13648|0.0|vvi:100251205|hypothetical protein LOC100251205	--	--	Glycosyl transferase family 8	Probable galacturonosyltransferase 6 GN=GAUT6 OS=Arabidopsis thaliana (Mouse-ear cress) PE=2 SV=1	PREDICTED: probable galacturonosyltransferase 6-like isoform X2 [Solanum tuberosum]
Capana09g000286	up	--	--	Molecular Function: transporter activity (GO:0005215);; Biological Process: oligopeptide transport (GO:0006857);; Cellular Component: integral component of membrane (GO:0016021);;	--	[E]	Amino acid transport and metabolism	POT family	Protein NRT1/ PTR FAMILY 1.2 GN=F9I5.4 OS=Arabidopsis thaliana (Mouse-ear cress) PE=1 SV=1	PREDICTED: probable peptide/nitrate transporter At3g16180-like [Solanum tuberosum]
Capana09g000173	up	[T]	Signal transduction mechanisms	Cellular Component: cytosol (GO:0005829);; Biological Process: negative regulation of flower development (GO:0009910);; Biological Process: histone H3-K36 methylation (GO:0010452);; Biological Process: histone H3-K4 methylation (GO:0051568);; Cellular Component: Cul4-RING E3 ubiquitin ligase complex (GO:0080008);;	K12602|1e-168|vvi:100257752|hypothetical protein LOC100257752	[R]	General function prediction only	WD domain, G-beta repeat;; Anaphase-promoting complex subunit 4 WD40 domain;; WD40 region of Ge1, enhancer of mRNA-decapping protein;; Nucleoporin Nup120/160	COMPASS-like H3K4 histone methylase component WDR5A {ECO:0000303|PubMed:19567704} OS=Arabidopsis thaliana (Mouse-ear cress) PE=1 SV=1	PREDICTED: WD repeat-containing protein 61-like [Solanum tuberosum]
Capana09g000073	up	--	--	Biological Process: metabolic process (GO:0008152);; Molecular Function: polygalacturonate 4-alpha-galacturonosyltransferase activity (GO:0047262);;	K13648|1e-126|vvi:100251205|hypothetical protein LOC100251205	--	--	Glycosyl transferase family 8	Probable galacturonosyltransferase 6 GN=GAUT6 OS=Arabidopsis thaliana (Mouse-ear cress) PE=2 SV=1	PREDICTED: probable galacturonosyltransferase 6-like isoform X1 [Solanum tuberosum]
Capana09g000521	up	--	--	--	--	--	--	--	--	PREDICTED: uncharacterized protein LOC102592741, partial [Solanum tuberosum]
Capana09g000243	up	--	--	--	--	[A]	RNA processing and modification	RNA dependent RNA polymerase	Probable RNA-dependent RNA polymerase 3 GN=F6F22.6 OS=Arabidopsis thaliana (Mouse-ear cress) PE=3 SV=2	PREDICTED: probable RNA-dependent RNA polymerase 5 [Solanum lycopersicum]
Capana09g000316	up	--	--	--	--	--	--	--	--	PREDICTED: uncharacterized protein LOC102591922 [Solanum tuberosum]
Capana09g000340	up	--	--	--	--	[M]	Cell wall/membrane/envelope biogenesis	Pectinacetylesterase	Pectin acetylesterase 8 {ECO:0000303|PubMed:25115560} (Precursor) OS=Arabidopsis thaliana (Mouse-ear cress) PE=2 SV=1	PREDICTED: protein notum homolog isoform X2 [Nicotiana tomentosiformis]
Capana09g000176	up	[RTKL]	--	Molecular Function: protein serine/threonine kinase activity (GO:0004674);; Molecular Function: ubiquitin-protein transferase activity (GO:0004842);; Molecular Function: ATP binding (GO:0005524);; Biological Process: protein phosphorylation (GO:0006468);; Biological Process: response to stress (GO:0006950);; Biological Process: protein ubiquitination (GO:0016567);; Molecular Function: ligase acti…	--	--	--	Protein tyrosine kinase;; Protein kinase domain;; U-box domain;; Universal stress protein family	Serine/threonine-protein kinase GN=PUB34 OS=Arabidopsis thaliana (Mouse-ear cress) PE=3 SV=1	PREDICTED: U-box domain-containing protein 34 [Solanum lycopersicum]
Capana09g000097	up	[I]	Lipid transport and metabolism	Biological Process: very long-chain fatty acid metabolic process (GO:0000038);; Molecular Function: C-4 methylsterol oxidase activity (GO:0000254);; Molecular Function: iron ion binding (GO:0005506);; Cellular Component: endoplasmic reticulum membrane (GO:0005789);; Cellular Component: plasma membrane (GO:0005886);; Biological Process: fatty acid biosynthetic process (GO:0006633);; Biological Pro…	--	--	--	WAX2 C-terminal domain;; Fatty acid hydroxylase superfamily	Protein ECERIFERUM 3 GN=MTI20.3 OS=Arabidopsis thaliana (Mouse-ear cress) PE=1 SV=1	PREDICTED: protein ECERIFERUM 3-like [Solanum tuberosum]
Capana09g000444	up	--	--	Biological Process: metabolic process (GO:0008152);; Molecular Function: transferase activity, transferring hexosyl groups (GO:0016758);;	--	[GC]	--	UDP-glucoronosyl and UDP-glucosyl transferase	UDP-glycosyltransferase 82A1 GN=UGT82A1 OS=Arabidopsis thaliana (Mouse-ear cress) PE=2 SV=1	PREDICTED: UDP-glycosyltransferase 82A1-like [Solanum tuberosum]
Capana09g000226	up	[C]	Energy production and conversion	Molecular Function: UDP-N-acetylmuramate dehydrogenase activity (GO:0008762);; Biological Process: cytokinin metabolic process (GO:0009690);; Molecular Function: cytokinin dehydrogenase activity (GO:0019139);; Cellular Component: intracellular membrane-bounded organelle (GO:0043231);; Cellular Component: cytoplasmic part (GO:0044444);; Molecular Function: flavin adenine dinucleotide binding (GO:0…	K00279|5e-73|vvi:100265401|hypothetical protein LOC100265401	[C]	Energy production and conversion	FAD binding domain	Cytokinin dehydrogenase 3 (Precursor) GN=CKX3 OS=Arabidopsis thaliana (Mouse-ear cress) PE=1 SV=1	cytokinin oxidase/dehydrogenase-like, partial [Solanum lycopersicum]
Capana09g000235	up	--	--	Cellular Component: mitochondrion (GO:0005739);; Cellular Component: integral component of membrane (GO:0016021);; Biological Process: sterol biosynthetic process (GO:0016126);; Molecular Function: heme binding (GO:0020037);; Molecular Function: metal ion binding (GO:0046872);;	--	[C]	Energy production and conversion	Cytochrome b5-like Heme/Steroid binding domain	Cytochrome B5-like protein {ECO:0000303|PubMed:19054355} OS=Arabidopsis thaliana (Mouse-ear cress) PE=2 SV=1	PREDICTED: cytochrome b5 [Nicotiana tomentosiformis]
Capana09g000213	up	[E]	Amino acid transport and metabolism	Molecular Function: 1-aminocyclopropane-1-carboxylate synthase activity (GO:0016847);; Molecular Function: pyridoxal phosphate binding (GO:0030170);; Biological Process: 1-aminocyclopropane-1-carboxylate biosynthetic process (GO:0042218);;	K01762|1e-142|rcu:RCOM_1048130|acc synthase, putative (EC:4.4.1.14)	[T]	Signal transduction mechanisms	Aminotransferase class I and II	1-aminocyclopropane-1-carboxylate synthase 7 GN=ACS7 OS=Arabidopsis thaliana (Mouse-ear cress) PE=1 SV=1	PREDICTED: 1-aminocyclopropane-1-carboxylate synthase 7 [Solanum lycopersicum]
Capana09g000142	up	--	--	Molecular Function: DNA binding (GO:0003677);; Molecular Function: transcription factor activity, sequence-specific DNA binding (GO:0003700);; Cellular Component: nucleus (GO:0005634);; Biological Process: regulation of transcription, DNA-templated (GO:0006355);; Biological Process: response to chitin (GO:0010200);;	--	--	--	AP2 domain	Ethylene-responsive transcription factor ERF017 GN=ERF017 OS=Arabidopsis thaliana (Mouse-ear cress) PE=2 SV=1	PREDICTED: ethylene-responsive transcription factor ERF017-like [Solanum tuberosum]
Capana09g000146	up	--	--	Biological Process: pentose-phosphate shunt (GO:0006098);; Biological Process: rRNA processing (GO:0006364);; Cellular Component: chloroplast (GO:0009507);; Cellular Component: photosystem I (GO:0009522);; Cellular Component: photosystem II (GO:0009523);; Biological Process: response to high light intensity (GO:0009644);; Biological Process: response to sucrose (GO:0009744);; Biological Process: …	K08908|1e-158|vvi:100243962|hypothetical protein LOC100243962	--	--	Chlorophyll A-B binding protein	Chlorophyll a-b binding protein, chloroplastic (Precursor) OS=Petunia hybrida (Petunia) PE=2 SV=1	PREDICTED: chlorophyll a-b binding protein, chloroplastic-like [Solanum tuberosum]
Capana09g000425	up	[O]	Posttranslational modification, protein turnover, chaperones	Biological Process: maltose metabolic process (GO:0000023);; Molecular Function: serine-type endopeptidase activity (GO:0004252);; Biological Process: proteolysis (GO:0006508);; Cellular Component: chloroplast thylakoid lumen (GO:0009543);; Biological Process: thylakoid membrane organization (GO:0010027);; Biological Process: photosystem II repair (GO:0010206);; Biological Process: starch biosynt…	--	[O]	Posttranslational modification, protein turnover, chaperones	Trypsin-like peptidase domain;; Trypsin	Protease Do-like 8, chloroplastic (Precursor) GN=DEGP8 OS=Arabidopsis thaliana (Mouse-ear cress) PE=1 SV=1	PREDICTED: protease Do-like 8, chloroplastic-like [Solanum tuberosum]
Capana09g000215	up	--	--	--	--	--	--	Zein-binding	Myosin-binding protein 2 {ECO:0000303|PubMed:23995081} OS=Arabidopsis thaliana (Mouse-ear cress) PE=1 SV=1	PREDICTED: centromere protein F-like isoform X2 [Nicotiana sylvestris]
Capana09g002063	up	[B]	Chromatin structure and dynamics	Cellular Component: nucleus (GO:0005634);; Biological Process: regulation of transcription, DNA-templated (GO:0006355);; Molecular Function: sequence-specific DNA binding (GO:0043565);; Molecular Function: protein heterodimerization activity (GO:0046982);;	--	[K]	Transcription	Histone-like transcription factor (CBF/NF-Y) and archaeal histone	Nuclear transcription factor Y subunit B-10 GN=NFYB10 OS=Arabidopsis thaliana (Mouse-ear cress) PE=2 SV=1	PREDICTED: nuclear transcription factor Y subunit B-10 isoform X1 [Solanum lycopersicum]
Capana09g000526	up	[RTKL]	--	Molecular Function: kinase activity (GO:0016301);;	--	[T]	Signal transduction mechanisms	--	Pentatricopeptide repeat-containing protein At4g35850, mitochondrial (Precursor) GN=At4g35850 OS=Arabidopsis thaliana (Mouse-ear cress) PE=2 SV=1	PREDICTED: serine/threonine-protein kinase SRPK [Solanum lycopersicum]
Capana09g000356	up	--	--	--	--	[K]	Transcription	SRF-type transcription factor (DNA-binding and dimerisation domain)	Agamous-like MADS-box protein AGL61 GN=F27C12.24 OS=Arabidopsis thaliana (Mouse-ear cress) PE=1 SV=1	PREDICTED: agamous-like MADS-box protein AGL61-like [Solanum tuberosum]
Capana09g000450	up	[G]	Carbohydrate transport and metabolism	Molecular Function: nucleic acid binding (GO:0003676);; Molecular Function: helicase activity (GO:0004386);; Molecular Function: ATP binding (GO:0005524);; Biological Process: metabolic process (GO:0008152);;	--	--	--	--	DEAD-box ATP-dependent RNA helicase 9 OS=Oryza sativa subsp. japonica (Rice) PE=2 SV=1	PREDICTED: DEAD-box ATP-dependent RNA helicase 53 [Solanum lycopersicum]
Capana09g000449	up	--	--	Cellular Component: endoplasmic reticulum (GO:0005783);;	--	[U]	Intracellular trafficking, secretion, and vesicular transport	Endoplasmic reticulum vesicle transporter;; Endoplasmic Reticulum-Golgi Intermediate Compartment (ERGIC)	Protein disulfide-isomerase 5-4 (Precursor) GN=T24A18.30 OS=Arabidopsis thaliana (Mouse-ear cress) PE=2 SV=1	PREDICTED: endoplasmic reticulum-Golgi intermediate compartment protein 3-like isoform X1 [Solanum tuberosum]
Capana09g000139	up	[C]	Energy production and conversion	Molecular Function: iron ion binding (GO:0005506);; Cellular Component: chloroplast thylakoid membrane (GO:0009535);; Biological Process: photosynthesis (GO:0015979);; Cellular Component: integral component of membrane (GO:0016021);; Molecular Function: oxidoreductase activity (GO:0016491);; Molecular Function: heme binding (GO:0020037);; Biological Process: respiratory electron transport chain (…	K02635|6e-50|osa:3131403|petB, OrsajCp057	[C]	Energy production and conversion	Cytochrome b/b6/petB;; Cytochrome b(N-terminal)/b6/petB	Cytochrome b6 {ECO:0000255|HAMAP-Rule:MF_00633} OS=Drimys granadensis PE=3 SV=1	cytochrome b6 (chloroplast) [Chrysanthemum x morifolium]
Capana09g000383	up	[RTKL]	--	Molecular Function: protein serine/threonine kinase activity (GO:0004674);; Molecular Function: ATP binding (GO:0005524);; Biological Process: protein phosphorylation (GO:0006468);; Biological Process: auxin-activated signaling pathway (GO:0009734);; Biological Process: cotyledon development (GO:0048825);;	--	[R]	General function prediction only	Protein kinase domain;; Protein tyrosine kinase	Protein kinase PINOID 2 GN=F18A8.7 OS=Arabidopsis thaliana (Mouse-ear cress) PE=1 SV=1	PREDICTED: protein kinase PINOID 2-like [Solanum tuberosum]
Capana09g000565	up	--	--	--	--	--	--	--	COP9 signalosome complex subunit 1 GN=T20K12.40 OS=Arabidopsis thaliana (Mouse-ear cress) PE=1 SV=2	PREDICTED: uncharacterized membrane protein At3g27390 [Nicotiana tomentosiformis]
Capana09g000567	up	[J]	Translation, ribosomal structure and biogenesis	Molecular Function: serine-tRNA ligase activity (GO:0004828);; Molecular Function: ATP binding (GO:0005524);; Cellular Component: cytoplasm (GO:0005737);; Biological Process: seryl-tRNA aminoacylation (GO:0006434);;	--	[J]	Translation, ribosomal structure and biogenesis	--	Serine--tRNA ligase GN=At5g27470 OS=Arabidopsis thaliana (Mouse-ear cress) PE=2 SV=1	PREDICTED: uncharacterized protein LOC102585124 [Solanum tuberosum]
Capana09g000159	up	--	--	Biological Process: transport (GO:0006810);; Cellular Component: integral component of membrane (GO:0016021);;	--	[I]	Lipid transport and metabolism	CRAL/TRIO domain;; CRAL/TRIO, N-terminal domain	Patellin-2 GN=PATL2 OS=Arabidopsis thaliana (Mouse-ear cress) PE=1 SV=2	PREDICTED: patellin-2-like [Solanum tuberosum]
Capana09g000288	up	[RTKL]	--	Biological Process: mitotic cell cycle (GO:0000278);; Molecular Function: cyclin-dependent protein serine/threonine kinase activity (GO:0004693);; Molecular Function: ATP binding (GO:0005524);; Cellular Component: nucleus (GO:0005634);; Cellular Component: cytosol (GO:0005829);; Molecular Function: RNA polymerase II carboxy-terminal domain kinase activity (GO:0008353);; Biological Process: mainte…	--	[R]	General function prediction only	Protein kinase domain;; Protein tyrosine kinase	Cyclin-dependent kinase F-1 GN=F19B15.10 OS=Arabidopsis thaliana (Mouse-ear cress) PE=1 SV=1	PREDICTED: cyclin-dependent kinase F-1 [Solanum lycopersicum]
Capana09g000564	up	[P]	Inorganic ion transport and metabolism	Cellular Component: plasma membrane (GO:0005886);; Molecular Function: potassium:sodium symporter activity (GO:0009674);; Cellular Component: integral component of membrane (GO:0016021);; Biological Process: potassium ion transmembrane transport (GO:0071805);;	--	--	--	K+ potassium transporter	Potassium transporter 5 GN=T9E8.160 OS=Arabidopsis thaliana (Mouse-ear cress) PE=1 SV=1	high-affinity K+ transporter [Capsicum annuum]
Capana09g000118	up	--	--	Molecular Function: translation initiation factor activity (GO:0003743);; Biological Process: translational initiation (GO:0006413);;	K03260|1e-146|vvi:100260481|hypothetical protein LOC100260481	[J]	Translation, ribosomal structure and biogenesis	MA3 domain	Eukaryotic translation initiation factor isoform 4G-1 GN=EIF(ISO)4G1 OS=Arabidopsis thaliana (Mouse-ear cress) PE=1 SV=1	PREDICTED: eukaryotic translation initiation factor isoform 4G-1-like isoform X2 [Solanum lycopersicum]
Capana09g000245	up	[M]	Cell wall/membrane/envelope biogenesis	--	--	--	--	Golgin subfamily A member 5	Golgin candidate 1 GN=GC1 OS=Arabidopsis thaliana (Mouse-ear cress) PE=2 SV=2	PREDICTED: golgin candidate 1-like [Solanum tuberosum]
Capana09g000436	up	--	--	--	--	[T]	Signal transduction mechanisms	NB-ARC domain	Putative disease resistance protein RGA4 GN=RGA4 OS=Solanum bulbocastanum (Wild potato) PE=2 SV=1	PREDICTED: putative late blight resistance protein homolog R1A-10 [Nicotiana sylvestris]
Capana09g000277	up	[O]	Posttranslational modification, protein turnover, chaperones	Molecular Function: metal ion binding (GO:0046872);;	--	[O]	Posttranslational modification, protein turnover, chaperones	Ring finger domain;; Zinc finger, C3HC4 type (RING finger);; RING-like zinc finger;; RING-H2 zinc finger domain;; Zinc finger, C3HC4 type (RING finger);; Anaphase-promoting complex subunit 11 RING-H2 finger	E3 ubiquitin-protein ligase ATL42 (Precursor) GN=ATL42 OS=Arabidopsis thaliana (Mouse-ear cress) PE=1 SV=2	PREDICTED: E3 ubiquitin-protein ligase ATL42-like [Nicotiana tomentosiformis]
Capana09g000295	up	--	--	Molecular Function: RNA polymerase II transcription cofactor activity (GO:0001104);; Biological Process: regulation of transcription from RNA polymerase II promoter (GO:0006357);; Cellular Component: mediator complex (GO:0016592);;	--	[E]	Amino acid transport and metabolism	TATA-binding related factor (TRF) of subunit 20 of Mediator complex	Mediator of RNA polymerase II transcription subunit 20a GN=T3B23.10 OS=Arabidopsis thaliana (Mouse-ear cress) PE=1 SV=1	PREDICTED: mediator of RNA polymerase II transcription subunit 20a isoform X2 [Nicotiana sylvestris]
Capana09g000184	up	--	--	Molecular Function: protein dimerization activity (GO:0046983);;	--	--	--	Helix-loop-helix DNA-binding domain	Putative transcription factor bHLH041 GN=MHM17.7 OS=Arabidopsis thaliana (Mouse-ear cress) PE=3 SV=1	PREDICTED: putative transcription factor bHLH041-like [Solanum tuberosum]
Capana09g000236	up	--	--	--	--	--	--	Senescence-associated protein	--	PREDICTED: uncharacterized protein LOC104223781 isoform X2 [Nicotiana sylvestris]
Capana09g000324	up	[D]	Cell cycle control, cell division, chromosome partitioning	Biological Process: maltose metabolic process (GO:0000023);; Molecular Function: ATP binding (GO:0005524);; Biological Process: pentose-phosphate shunt (GO:0006098);; Biological Process: rRNA processing (GO:0006364);; Cellular Component: chloroplast stroma (GO:0009570);; Biological Process: chloroplast relocation (GO:0009902);; Biological Process: thylakoid membrane organization (GO:0010027);; Bi…	--	[D]	Cell cycle control, cell division, chromosome partitioning	NUBPL iron-transfer P-loop NTPase;; Domain of unknown function DUF59;; CobQ/CobB/MinD/ParA nucleotide binding domain;; AAA domain;; Protein of unknown function (DUF971);; ATPase MipZ;; VirC1 protein	Fe-S cluster assembly factor HCF101, chloroplastic (Precursor) GN=HCF101 OS=Arabidopsis thaliana (Mouse-ear cress) PE=1 SV=1	PREDICTED: uncharacterized protein LOC102590013 isoform X1 [Solanum tuberosum]
Capana09g000311	up	--	--	Molecular Function: DNA binding (GO:0003677);; Biological Process: transcription, DNA-templated (GO:0006351);; Biological Process: response to stress (GO:0006950);;	--	[K]	Transcription	HSF-type DNA-binding	Heat stress transcription factor C-1 GN=MOB24.9 OS=Arabidopsis thaliana (Mouse-ear cress) PE=2 SV=1	PREDICTED: heat stress transcription factor C-1-like [Solanum tuberosum]
Capana09g000189	up	--	--	--	--	--	--	IQ calmodulin-binding motif	Protein IQ-DOMAIN 14 GN=IQD14 OS=Arabidopsis thaliana (Mouse-ear cress) PE=1 SV=1	PREDICTED: protein IQ-DOMAIN 14 [Solanum lycopersicum]
Capana09g000320	up	[C]	Energy production and conversion	Molecular Function: aldehyde dehydrogenase (NAD) activity (GO:0004029);; Cellular Component: cytosol (GO:0005829);; Biological Process: systemic acquired resistance (GO:0009627);; Biological Process: phenylpropanoid biosynthetic process (GO:0009699);; Biological Process: response to nitrate (GO:0010167);; Biological Process: nitrate transport (GO:0015706);; Biological Process: response to endopla…	K12355|1e-101|pop:POPTR_809215|coniferyl-aldehyde dehydrogenase (EC:1.2.1.68)	[C]	Energy production and conversion	Aldehyde dehydrogenase family	Aldehyde dehydrogenase family 2 member C4 GN=MOB24.3 OS=Arabidopsis thaliana (Mouse-ear cress) PE=1 SV=2	PREDICTED: aldehyde dehydrogenase family 2 member C4-like [Solanum tuberosum]
Capana09g000457	up	--	--	Molecular Function: polygalacturonase activity (GO:0004650);; Cellular Component: extracellular region (GO:0005576);; Cellular Component: cell wall (GO:0005618);; Biological Process: carbohydrate metabolic process (GO:0005975);; Biological Process: cell wall organization (GO:0071555);;	--	--	--	Glycosyl hydrolases family 28	Polygalacturonase (Precursor) GN=PG1 OS=Nicotiana tabacum (Common tobacco) PE=2 SV=1	PREDICTED: polygalacturonase-like [Solanum lycopersicum]
Capana09g000566	up	--	--	Molecular Function: ubiquitin-protein transferase activity (GO:0004842);; Cellular Component: nucleus (GO:0005634);; Cellular Component: cytoplasm (GO:0005737);; Cellular Component: plasma membrane (GO:0005886);; Biological Process: trichome branching (GO:0010091);; Biological Process: vegetative to reproductive phase transition of meristem (GO:0010228);; Molecular Function: ligase activity (GO:0…	K10590|1e-47|ath:AT4G38600|KAK	[O]	Posttranslational modification, protein turnover, chaperones	--	E3 ubiquitin-protein ligase UPL3 GN=F20M13.160/F20M13.170 OS=Arabidopsis thaliana (Mouse-ear cress) PE=1 SV=1	PREDICTED: E3 ubiquitin-protein ligase UPL3 [Solanum lycopersicum]
Capana09g000162	up	--	--	Biological Process: transcription from RNA polymerase II promoter (GO:0006366);;	--	[E]	Amino acid transport and metabolism	TATA-binding related factor (TRF) of subunit 20 of Mediator complex	Mediator of RNA polymerase II transcription subunit 20a GN=T3B23.10 OS=Arabidopsis thaliana (Mouse-ear cress) PE=1 SV=1	PREDICTED: mediator of RNA polymerase II transcription subunit 20a-like [Solanum tuberosum]
Capana09g000170	up	[N]	Cell motility	Cellular Component: ESCRT III complex (GO:0000815);; Cellular Component: multivesicular body (GO:0005771);; Biological Process: vacuolar transport (GO:0007034);; Biological Process: response to high light intensity (GO:0009644);; Biological Process: response to chitin (GO:0010200);; Biological Process: protein transport (GO:0015031);; Biological Process: response to hydrogen peroxide (GO:0042542)…	K12191|1e-137|rcu:RCOM_1045990|Charged multivesicular body protein 2a, putative	[U]	Intracellular trafficking, secretion, and vesicular transport	Snf7	Vacuolar protein sorting-associated protein 2 homolog 1 GN=T12H3.8 OS=Arabidopsis thaliana (Mouse-ear cress) PE=1 SV=2	PREDICTED: vacuolar protein sorting-associated protein 2 homolog 1-like [Solanum tuberosum]
Capana09g000009	up	--	--	Molecular Function: ADP binding (GO:0043531);;	--	[T]	Signal transduction mechanisms	NB-ARC domain	Putative late blight resistance protein homolog R1B-17 GN=R1B-17 OS=Solanum demissum (Wild potato) PE=3 SV=1	PREDICTED: putative late blight resistance protein homolog R1A-3 [Solanum lycopersicum]
Capana09g000289	up	[RTKL]	--	Biological Process: mitotic cell cycle (GO:0000278);; Molecular Function: cyclin-dependent protein serine/threonine kinase activity (GO:0004693);; Molecular Function: ATP binding (GO:0005524);; Cellular Component: nucleus (GO:0005634);; Cellular Component: cytosol (GO:0005829);; Molecular Function: RNA polymerase II carboxy-terminal domain kinase activity (GO:0008353);; Biological Process: mainte…	--	[R]	General function prediction only	Protein kinase domain;; Protein tyrosine kinase	Cyclin-dependent kinase F-1 GN=F19B15.10 OS=Arabidopsis thaliana (Mouse-ear cress) PE=1 SV=1	CDK-activating kinase 1at family protein [Populus trichocarpa]
Capana09g000063	up	--	--	Biological Process: mRNA splicing, via spliceosome (GO:0000398);; Molecular Function: GTP binding (GO:0005525);; Cellular Component: U12-type spliceosomal complex (GO:0005689);;	--	[S]	Function unknown	PHF5-like protein;; Ribosomal L39 protein	PHD finger-like domain-containing protein 5B GN=At1g07170 OS=Arabidopsis thaliana (Mouse-ear cress) PE=2 SV=1	Os04g0663300 [Oryza sativa Japonica Group]
Capana09g000136	up	--	--	Biological Process: metabolic process (GO:0008152);; Molecular Function: transferase activity, transferring hexosyl groups (GO:0016758);;	K13495|4e-47|vvi:100262460|hypothetical protein LOC100262460	[GC]	--	UDP-glucoronosyl and UDP-glucosyl transferase	Zeatin O-glucosyltransferase GN=ZOG1 OS=Phaseolus lunatus (Lima bean) PE=2 SV=1	PREDICTED: zeatin O-glucosyltransferase-like [Nicotiana sylvestris]
Capana02g000098	up	--	--	--	--	--	--	--	--	PREDICTED: putative pentatricopeptide repeat-containing protein At1g12700, mitochondrial [Nicotiana sylvestris]
Capana09g000283	up	[G]	Carbohydrate transport and metabolism	Molecular Function: hydrolase activity, hydrolyzing O-glycosyl compounds (GO:0004553);; Cellular Component: cell wall (GO:0005618);; Biological Process: cellular glucan metabolic process (GO:0006073);; Molecular Function: xyloglucan:xyloglucosyl transferase activity (GO:0016762);; Cellular Component: apoplast (GO:0048046);; Biological Process: cell wall organization (GO:0071555);;	K08235|1e-126|rcu:RCOM_1051120|Xyloglucan endotransglucosylase/hydrolase protein 14 precursor, putative (EC:2.4.1.207)	--	--	Glycosyl hydrolases family 16;; Xyloglucan endo-transglycosylase (XET) C-terminus	Probable xyloglucan endotransglucosylase/hydrolase protein 26 (Precursor) GN=F16A16.40 OS=Arabidopsis thaliana (Mouse-ear cress) PE=2 SV=1	PREDICTED: probable xyloglucan endotransglucosylase/hydrolase protein 26-like [Solanum tuberosum]
Capana09g000336	up	--	--	--	--	[T]	Signal transduction mechanisms	NB-ARC domain	Putative late blight resistance protein homolog R1A-6 GN=R1A-6 OS=Solanum demissum (Wild potato) PE=3 SV=2	disease resistance protein BS2 [Capsicum chacoense]
Capana09g000110	up	[T]	Signal transduction mechanisms	Molecular Function: DNA binding (GO:0003677);; Molecular Function: protein serine/threonine phosphatase activity (GO:0004722);; Biological Process: protein dephosphorylation (GO:0006470);; Molecular Function: metal ion binding (GO:0046872);;	--	[T]	Signal transduction mechanisms	Protein phosphatase 2C	Probable protein phosphatase 2C 27 OS=Oryza sativa subsp. japonica (Rice) PE=2 SV=1	PREDICTED: probable protein phosphatase 2C 27-like [Solanum tuberosum]
Capana09g000129	up	--	--	--	--	[R]	General function prediction only	BTB/POZ domain	BTB/POZ domain-containing protein At4g30940 GN=At4g30940 OS=Arabidopsis thaliana (Mouse-ear cress) PE=2 SV=1	PREDICTED: BTB/POZ domain-containing protein At4g30940-like [Solanum lycopersicum]
Capana09g000179	up	--	--	--	--	--	--	Kelch motif	--	PREDICTED: uncharacterized protein LOC104230734 isoform X2 [Nicotiana sylvestris]
Capana09g000067	up	[O]	Posttranslational modification, protein turnover, chaperones	Molecular Function: ATP binding (GO:0005524);; Biological Process: metabolic process (GO:0008152);; Molecular Function: heme-transporting ATPase activity (GO:0015439);; Biological Process: heme transport (GO:0015886);; Cellular Component: membrane (GO:0016020);; Biological Process: cytochrome complex assembly (GO:0017004);; Cellular Component: outer membrane-bounded periplasmic space (GO:0030288)…	--	[IR]	--	ABC transporter;; AAA domain, putative AbiEii toxin, Type IV TA system	ABC transporter I family member 1 GN=F9N12.11 OS=Arabidopsis thaliana (Mouse-ear cress) PE=2 SV=1	PREDICTED: ABC transporter I family member 1 [Nicotiana tomentosiformis]
Capana09g000212	up	--	--	Cellular Component: mitochondrial proton-transporting ATP synthase complex, coupling factor F(o) (GO:0000276);; Molecular Function: translation initiation factor activity (GO:0003743);; Biological Process: translational initiation (GO:0006413);; Molecular Function: hydrogen ion transmembrane transporter activity (GO:0015078);; Biological Process: ATP synthesis coupled proton transport (GO:0015986…	K02140|2e-75|vvi:100247007|hypothetical protein LOC100247007	--	--	Mitochondrial ATP synthase g subunit	--	PREDICTED: uncharacterized protein LOC102583757 [Solanum tuberosum]
Capana09g000386	up	--	--	Molecular Function: magnesium ion binding (GO:0000287);; Biological Process: metabolic process (GO:0008152);; Molecular Function: terpene synthase activity (GO:0010333);;	--	--	--	Terpene synthase family, metal binding domain;; Terpene synthase, N-terminal domain	(-)-germacrene D synthase OS=Vitis vinifera (Grape) PE=1 SV=1	sesquiterpene synthase [Solanum lycopersicum]
Capana05g000181	up	--	--	Biological Process: metal ion transport (GO:0030001);; Molecular Function: metal ion binding (GO:0046872);;	--	--	--	--	--	PREDICTED: neurofilament heavy polypeptide-like [Solanum tuberosum]
Capana09g000513	up	[J]	Translation, ribosomal structure and biogenesis	Molecular Function: nucleic acid binding (GO:0003676);; Molecular Function: methyltransferase activity (GO:0008168);; Biological Process: methylation (GO:0032259);;	--	[J]	Translation, ribosomal structure and biogenesis	Methyltransferase small domain;; Methyltransferase domain;; Ribosomal protein L11 methyltransferase (PrmA);; Methyltransferase domain;; Putative RNA methylase family UPF0020;; RNA cap guanine-N2 methyltransferase	--	PREDICTED: methyltransferase-like protein 5-like [Solanum tuberosum]
Capana09g000261	up	--	--	Molecular Function: ADP binding (GO:0043531);;	--	[T]	Signal transduction mechanisms	NB-ARC domain	Putative late blight resistance protein homolog R1A-6 GN=R1A-6 OS=Solanum demissum (Wild potato) PE=3 SV=2	disease resistance protein BS2 [Capsicum chacoense]
Capana09g000231	up	[G]	Carbohydrate transport and metabolism	Molecular Function: hexokinase activity (GO:0004396);; Molecular Function: ATP binding (GO:0005524);; Biological Process: glycolytic process (GO:0006096);; Cellular Component: chloroplast (GO:0009507);; Biological Process: carbohydrate phosphorylation (GO:0046835);;	K00844|0.0|vvi:100242358|hypothetical protein LOC100242358	[G]	Carbohydrate transport and metabolism	Hexokinase;; Hexokinase	Hexokinase-2 GN=HXK2 OS=Arabidopsis thaliana (Mouse-ear cress) PE=1 SV=1	hexokinase [Solanum lycopersicum]
Capana09g002062	up	[RTKL]	--	Biological Process: activation of MAPKK activity (GO:0000186);; Molecular Function: MAP kinase kinase kinase activity (GO:0004709);; Molecular Function: transmembrane receptor protein tyrosine kinase activity (GO:0004714);; Molecular Function: ATP binding (GO:0005524);; Cellular Component: plasma membrane (GO:0005886);; Cellular Component: plasmodesma (GO:0009506);; Biological Process: peptidyl-t…	--	--	--	Carbohydrate-binding protein of the ER;; Protein tyrosine kinase;; Protein kinase domain;; Leucine rich repeat	Probable LRR receptor-like serine/threonine-protein kinase At1g67720 (Precursor) GN=At1g67720 OS=Arabidopsis thaliana (Mouse-ear cress) PE=2 SV=1	PREDICTED: probable LRR receptor-like serine/threonine-protein kinase At1g67720-like [Solanum tuberosum]
Capana09g000222	up	[G]	Carbohydrate transport and metabolism	Molecular Function: beta-galactosidase activity (GO:0004565);; Biological Process: carbohydrate metabolic process (GO:0005975);;	--	[G]	Carbohydrate transport and metabolism	Glycosyl hydrolases family 35	Beta-galactosidase (Precursor) OS=Malus domestica (Apple) PE=1 SV=1	beta-galactosidase [Capsicum annuum]
Capana09g000023	up	--	--	Molecular Function: DNA binding (GO:0003677);; Molecular Function: transcription factor activity, sequence-specific DNA binding (GO:0003700);; Cellular Component: nucleus (GO:0005634);; Biological Process: regulation of transcription, DNA-templated (GO:0006355);;	--	--	--	AP2 domain	Ethylene-responsive transcription factor WIN1 GN=F9L1.31 OS=Arabidopsis thaliana (Mouse-ear cress) PE=2 SV=1	PREDICTED: ethylene-responsive transcription factor WIN1-like isoform X1 [Solanum lycopersicum]
Capana09g000259	up	--	--	--	--	--	--	Domain of unknown function (DUF4283)	--	PREDICTED: uncharacterized protein LOC104115357 [Nicotiana tomentosiformis]
Capana09g000101	up	[MG]	--	Cellular Component: endosome (GO:0005768);; Cellular Component: trans-Golgi network (GO:0005802);; Biological Process: carbohydrate metabolic process (GO:0005975);; Cellular Component: integral component of membrane (GO:0016021);; Cellular Component: Golgi cisterna membrane (GO:0032580);; Biological Process: cellular metabolic process (GO:0044237);; Molecular Function: UDP-glucuronate 4-epimerase…	K08679|0.0|pop:POPTR_578682|hypothetical protein	[M]	Cell wall/membrane/envelope biogenesis	GDP-mannose 4,6 dehydratase;; NAD dependent epimerase/dehydratase family;; 3-beta hydroxysteroid dehydrogenase/isomerase family;; RmlD substrate binding domain;; Polysaccharide biosynthesis protein;; Male sterility protein	UDP-glucuronate 4-epimerase 1 GN=F17I23.220 OS=Arabidopsis thaliana (Mouse-ear cress) PE=1 SV=1	PREDICTED: UDP-glucuronate 4-epimerase 1-like [Nicotiana sylvestris]
Capana09g000367	up	--	--	Molecular Function: hydrolase activity, hydrolyzing O-glycosyl compounds (GO:0004553);; Biological Process: carbohydrate metabolic process (GO:0005975);;	--	--	--	--	Leucine-rich repeat extensin-like protein 5 (Precursor) GN=LRX5 OS=Arabidopsis thaliana (Mouse-ear cress) PE=2 SV=2	glucan endo-1,3-beta-glucosidase 1-like precursor [Solanum tuberosum]
Capana09g000135	up	--	--	Molecular Function: transferase activity, transferring glycosyl groups (GO:0016757);;	K13495|4e-10|rcu:RCOM_1099970|UDP-glucosyltransferase, putative (EC:2.4.1.203)	--	--	--	Zeatin O-glucosyltransferase GN=ZOG1 OS=Phaseolus lunatus (Lima bean) PE=2 SV=1	PREDICTED: zeatin O-glucosyltransferase-like [Nicotiana sylvestris]
Capana09g000171	up	[K]	Transcription	Molecular Function: DNA binding (GO:0003677);; Molecular Function: transcription factor activity, sequence-specific DNA binding (GO:0003700);; Biological Process: regulation of transcription, DNA-templated (GO:0006355);; Cellular Component: CCAAT-binding factor complex (GO:0016602);;	--	[K]	Transcription	CCAAT-binding transcription factor (CBF-B/NF-YA) subunit B	Nuclear transcription factor Y subunit A-3 OS=Arabidopsis thaliana (Mouse-ear cress) PE=2 SV=2	PREDICTED: nuclear transcription factor Y subunit A-7-like isoform X1 [Solanum lycopersicum]
Capana09g000276	up	[OC]	--	Biological Process: cell redox homeostasis (GO:0045454);;	--	[OC]	--	Thioredoxin	Thioredoxin domain-containing protein PLP3B GN=PLP3B OS=Arabidopsis thaliana (Mouse-ear cress) PE=2 SV=1	PREDICTED: thioredoxin domain-containing protein PLP3B [Solanum lycopersicum]
Capana09g000309	up	--	--	--	--	--	--	--	--	PREDICTED: uncharacterized protein LOC102593492 [Solanum tuberosum]
Capana09g000062	up	--	--	Molecular Function: ATP binding (GO:0005524);; Biological Process: ATP biosynthetic process (GO:0006754);; Cellular Component: integral component of membrane (GO:0016021);; Molecular Function: ATPase activity (GO:0016887);; Molecular Function: metal ion binding (GO:0046872);;	K01535|0.0|vvi:100267065|hypothetical protein LOC100267065	[P]	Inorganic ion transport and metabolism	E1-E2 ATPase;; haloacid dehalogenase-like hydrolase;; Cation transporter/ATPase, N-terminus;; Cation transport ATPase (P-type)	ATPase 8, plasma membrane-type GN=AHA8 OS=Arabidopsis thaliana (Mouse-ear cress) PE=3 SV=1	PREDICTED: ATPase 8, plasma membrane-type-like [Solanum tuberosum]
Capana05g000184	up	[O]	Posttranslational modification, protein turnover, chaperones	Biological Process: protein peptidyl-prolyl isomerization (GO:0000413);; Molecular Function: peptidyl-prolyl cis-trans isomerase activity (GO:0003755);; Biological Process: pentose-phosphate shunt (GO:0006098);; Biological Process: rRNA processing (GO:0006364);; Biological Process: protein folding (GO:0006457);; Cellular Component: chloroplast thylakoid lumen (GO:0009543);; Cellular Component: ch…	--	[O]	Posttranslational modification, protein turnover, chaperones	FKBP-type peptidyl-prolyl cis-trans isomerase	Peptidyl-prolyl cis-trans isomerase FKBP16-3, chloroplastic (Precursor) GN=T1O24.30 OS=Arabidopsis thaliana (Mouse-ear cress) PE=1 SV=2	PREDICTED: peptidyl-prolyl cis-trans isomerase FKBP16-3, chloroplastic-like [Solanum tuberosum]
Capana09g000168	up	--	--	Cellular Component: photosystem II (GO:0009523);; Biological Process: photosynthesis (GO:0015979);;	--	--	--	Photosystem II reaction centre X protein (PsbX)	--	PREDICTED: uncharacterized protein LOC102595674 [Solanum tuberosum]
Capana09g000106	up	--	--	Molecular Function: DNA binding (GO:0003677);; Molecular Function: transcription factor activity, sequence-specific DNA binding (GO:0003700);; Cellular Component: nucleus (GO:0005634);; Biological Process: regulation of transcription, DNA-templated (GO:0006355);;	--	--	--	AP2 domain	AP2-like ethylene-responsive transcription factor At1g16060 GN=At1g16060 OS=Arabidopsis thaliana (Mouse-ear cress) PE=2 SV=1	unnamed protein product [Vitis vinifera]
Capana09g002064	up	[O]	Posttranslational modification, protein turnover, chaperones	Molecular Function: serine-type endopeptidase activity (GO:0004252);; Cellular Component: Golgi apparatus (GO:0005794);; Biological Process: protein glycosylation (GO:0006486);; Biological Process: proteolysis (GO:0006508);; Biological Process: ER to Golgi vesicle-mediated transport (GO:0006888);; Biological Process: hyperosmotic salinity response (GO:0042538);;	K08653|0.0|vvi:100264570|hypothetical protein LOC100264570	[O]	Posttranslational modification, protein turnover, chaperones	Subtilase family	Subtilisin-like protease SBT6.1 {ECO:0000303|PubMed:16193095} (Precursor) OS=Arabidopsis thaliana (Mouse-ear cress) PE=1 SV=1	PREDICTED: membrane-bound transcription factor site-1 protease-like [Solanum tuberosum]
Capana09g000427	up	[H]	Coenzyme transport and metabolism	Molecular Function: 4-aminobutyrate transaminase activity (GO:0003867);; Cellular Component: mitochondrion (GO:0005739);; Biological Process: gamma-aminobutyric acid metabolic process (GO:0009448);; Cellular Component: chloroplast (GO:0009507);; Molecular Function: pyridoxal phosphate binding (GO:0030170);;	--	[E]	Amino acid transport and metabolism	Aminotransferase class-III	Gamma aminobutyrate transaminase 3, chloroplastic (Precursor) GN=GABA-TP3 OS=Solanum lycopersicum (Tomato) PE=1 SV=1	Adenosylmethionine-8-amino-7-oxononanoate aminotransferase [Gossypium arboreum]
Capana09g000326	up	--	--	--	--	--	--	--	--	PREDICTED: uncharacterized protein LOC104214726 [Nicotiana sylvestris]
Capana09g000452	up	--	--	Molecular Function: DNA binding (GO:0003677);; Cellular Component: nucleus (GO:0005634);; Biological Process: regulation of transcription, DNA-templated (GO:0006355);; Biological Process: auxin-activated signaling pathway (GO:0009734);; Molecular Function: protein dimerization activity (GO:0046983);;	--	--	--	Auxin response factor;; B3 DNA binding domain;; AUX/IAA family	Auxin response factor 6 OS=Oryza sativa subsp. japonica (Rice) PE=1 SV=1	PREDICTED: auxin response factor 6-like isoform X1 [Solanum tuberosum]
Capana09g000448	up	[R]	General function prediction only	--	--	[S]	Function unknown	WD domain, G-beta repeat;; Anaphase-promoting complex subunit 4 WD40 domain;; Eukaryotic translation initiation factor eIF2A	COMPASS-like H3K4 histone methylase component WDR5B {ECO:0000303|PubMed:19567704} OS=Arabidopsis thaliana (Mouse-ear cress) PE=1 SV=1	PREDICTED: WD repeat-containing protein 26-like [Solanum tuberosum]
Capana09g000263	up	--	--	--	--	[L]	Replication, recombination and repair	--	--	PREDICTED: uncharacterized protein LOC104229157 [Nicotiana sylvestris]
Capana09g000280	up	--	--	--	--	--	--	--	Putative B3 domain-containing protein At4g03170 GN=At4g03170 OS=Arabidopsis thaliana (Mouse-ear cress) PE=3 SV=1	PREDICTED: putative B3 domain-containing protein At4g03170-like [Solanum tuberosum]
Capana09g000268	up	--	--	--	--	[T]	Signal transduction mechanisms	--	Putative disease resistance RPP13-like protein 2 GN=RPP13L2 OS=Arabidopsis thaliana (Mouse-ear cress) PE=3 SV=1	disease resistance protein RGH1 [Solanum hougasii]
Capana09g000271	up	--	--	Molecular Function: extracellular ligand-gated ion channel activity (GO:0005230);; Biological Process: calcium ion transport (GO:0006816);; Biological Process: cell surface receptor signaling pathway (GO:0007166);; Molecular Function: glutamate receptor activity (GO:0008066);; Cellular Component: membrane (GO:0016020);;	--	[PET]	--	Ligand-gated ion channel	Glutamate receptor 3.3 (Precursor) GN=GLR3.3 OS=Arabidopsis thaliana (Mouse-ear cress) PE=2 SV=1	PREDICTED: LOW QUALITY PROTEIN: glutamate receptor 3.3-like, partial [Nicotiana sylvestris]
Capana09g000127	up	[L]	Replication, recombination and repair	Biological Process: base-excision repair (GO:0006284);; Biological Process: DNA methylation (GO:0006306);; Molecular Function: DNA-3-methyladenine glycosylase activity (GO:0008725);;	K01246|1e-134|vvi:100267363|hypothetical protein LOC100267363	--	--	Methyladenine glycosylase	--	PREDICTED: uncharacterized protein LOC102595001 isoform X1 [Solanum tuberosum]
Capana09g000122	up	[S]	Function unknown	--	--	--	--	YbaB/EbfC DNA-binding family	--	PREDICTED: uncharacterized protein LOC102597318 [Solanum tuberosum]
Capana09g000533	up	--	--	Molecular Function: 1-phosphatidylinositol binding (GO:0005545);; Cellular Component: clathrin-coated vesicle (GO:0030136);; Molecular Function: clathrin binding (GO:0030276);; Biological Process: clathrin coat assembly (GO:0048268);;	--	[TU]	--	ANTH domain	Clathrin coat assembly protein AP180 GN=AP180 OS=Arabidopsis thaliana (Mouse-ear cress) PE=1 SV=1	PREDICTED: clathrin coat assembly protein AP180-like [Solanum tuberosum]
Capana09g000060	up	--	--	Cellular Component: integral component of membrane (GO:0016021);;	--	[U]	Intracellular trafficking, secretion, and vesicular transport	Endomembrane protein 70	Transmembrane 9 superfamily member 11 {ECO:0000305} (Precursor) OS=Arabidopsis thaliana (Mouse-ear cress) PE=2 SV=1	PREDICTED: transmembrane 9 superfamily member 4-like [Solanum tuberosum]
Capana09g000031	up	--	--	--	--	--	--	--	Methyl-CpG-binding domain-containing protein 10 GN=MBD10 OS=Arabidopsis thaliana (Mouse-ear cress) PE=1 SV=1	PREDICTED: methyl-CpG-binding domain-containing protein 10-like [Solanum tuberosum]
Capana09g000240	up	--	--	--	--	[R]	General function prediction only	PPR repeat family;; PPR repeat;; PPR repeat;; Pentatricopeptide repeat domain;; Pentacotripeptide-repeat region of PROPR;; Tetratricopeptide repeat;; Tetratricopeptide repeat;; Anaphase-promoting complex, cyclosome, subunit 3;; Tetratricopeptide repeat	Pentatricopeptide repeat-containing protein At2g26790, mitochondrial (Precursor) GN=At2g26790 OS=Arabidopsis thaliana (Mouse-ear cress) PE=3 SV=1	PREDICTED: pentatricopeptide repeat-containing protein At2g26790, mitochondrial-like isoform X1 [Solanum tuberosum]
Capana09g000461	up	--	--	Molecular Function: hydrolase activity, acting on glycosyl bonds (GO:0016798);;	--	--	--	Glycosyl hydrolases family 28	Polygalacturonase (Precursor) GN=PG1 OS=Nicotiana tabacum (Common tobacco) PE=2 SV=1	PREDICTED: polygalacturonase-like [Nicotiana sylvestris]
Capana09g000366	up	--	--	--	--	--	--	Ulp1 protease family, C-terminal catalytic domain	--	PREDICTED: uncharacterized protein LOC104097077 [Nicotiana tomentosiformis]
Capana09g000204	up	[KAD]	--	Molecular Function: DNA binding (GO:0003677);; Molecular Function: chromatin binding (GO:0003682);;	K09422|5e-75|vvi:100243880|hypothetical protein LOC100243880	[K]	Transcription	Myb-like DNA-binding domain;; Myb-like DNA-binding domain	Transcription factor RAX2 GN=T1J8.7 OS=Arabidopsis thaliana (Mouse-ear cress) PE=1 SV=1	PREDICTED: myb-related protein 306-like [Solanum tuberosum]
Capana09g000201	up	--	--	Molecular Function: iron ion binding (GO:0005506);; Cellular Component: cytoplasm (GO:0005737);; Biological Process: inositol catabolic process (GO:0019310);; Molecular Function: inositol oxygenase activity (GO:0050113);; Biological Process: oxidation-reduction process (GO:0055114);;	K00469|0.0|vvi:100254212|hypothetical protein LOC100254212	[R]	General function prediction only	Myo-inositol oxygenase	Inositol oxygenase 4 GN=MIOX4 OS=Arabidopsis thaliana (Mouse-ear cress) PE=2 SV=1	PREDICTED: inositol oxygenase 4-like [Solanum tuberosum]
Capana09g000523	up	--	--	--	--	--	--	--	--	PREDICTED: uncharacterized protein LOC102592741, partial [Solanum tuberosum]
Capana09g000182	up	--	--	--	--	--	--	--	--	PREDICTED: uncharacterized protein LOC104644831, partial [Solanum lycopersicum]
Capana09g000424	up	--	--	--	--	--	--	VQ motif	VQ motif-containing protein 22 {ECO:0000303|PubMed:22535423} OS=Arabidopsis thaliana (Mouse-ear cress) PE=2 SV=1	PREDICTED: uncharacterized protein LOC104084710 [Nicotiana tomentosiformis]
Capana09g000248	up	--	--	Biological Process: mRNA splicing, via spliceosome (GO:0000398);; Biological Process: nuclear-transcribed mRNA catabolic process (GO:0000956);; Cellular Component: spliceosomal complex (GO:0005681);; Cellular Component: nucleolus (GO:0005730);; Biological Process: N-terminal protein myristoylation (GO:0006499);; Biological Process: vegetative to reproductive phase transition of meristem (GO:00102…	K06063|0.0|vvi:100245841|hypothetical protein LOC100245841	[AB]	--	SKIP/SNW domain	SNW/SKI-interacting protein GN=T14N5.5 OS=Arabidopsis thaliana (Mouse-ear cress) PE=1 SV=1	PREDICTED: SNW domain-containing protein 1-like [Solanum tuberosum]
Capana09g000111	up	[GC]	--	Biological Process: metabolic process (GO:0008152);; Molecular Function: transferase activity, transferring hexosyl groups (GO:0016758);;	K13495|1e-50|vvi:100262460|hypothetical protein LOC100262460	[GC]	--	UDP-glucoronosyl and UDP-glucosyl transferase	Zeatin O-glucosyltransferase GN=ZOG1 OS=Phaseolus lunatus (Lima bean) PE=2 SV=1	PREDICTED: zeatin O-glucosyltransferase-like [Nicotiana sylvestris]
Capana09g000053	up	--	--	Cellular Component: vacuolar proton-transporting V-type ATPase, V1 domain (GO:0000221);; Cellular Component: plant-type vacuole (GO:0000325);; Biological Process: cell morphogenesis (GO:0000902);; Cellular Component: Golgi apparatus (GO:0005794);; Cellular Component: plasma membrane (GO:0005886);; Biological Process: protein glycosylation (GO:0006486);; Biological Process: protein targeting to va…	K02144|3e-77|pop:POPTR_826106|hypothetical protein	[C]	Energy production and conversion	V-ATPase subunit H;; Armadillo/beta-catenin-like repeat	V-type proton ATPase subunit H GN=VHA-H OS=Arabidopsis thaliana (Mouse-ear cress) PE=1 SV=1	PREDICTED: V-type proton ATPase subunit H-like [Solanum lycopersicum]
Capana09g000323	up	--	--	Cellular Component: cytosol (GO:0005829);;	--	--	--	Plant protein of unknown function (DUF936)	--	PREDICTED: uncharacterized protein LOC101262597 [Solanum lycopersicum]
Capana09g000563	up	[P]	Inorganic ion transport and metabolism	Cellular Component: plasma membrane (GO:0005886);; Molecular Function: potassium:sodium symporter activity (GO:0009674);; Cellular Component: integral component of membrane (GO:0016021);; Biological Process: potassium ion transmembrane transport (GO:0071805);;	--	--	--	K+ potassium transporter	Potassium transporter 5 OS=Oryza sativa subsp. japonica (Rice) PE=2 SV=2	PREDICTED: potassium transporter 5-like [Solanum lycopersicum]
Capana09g000293	up	[I]	Lipid transport and metabolism	Molecular Function: 3-hydroxyacyl-CoA dehydrogenase activity (GO:0003857);; Molecular Function: dodecenoyl-CoA delta-isomerase activity (GO:0004165);; Molecular Function: enoyl-CoA hydratase activity (GO:0004300);; Cellular Component: cell wall (GO:0005618);; Cellular Component: peroxisome (GO:0005777);; Biological Process: fatty acid beta-oxidation (GO:0006635);; Molecular Function: 3-hydroxybut…	--	[I]	Lipid transport and metabolism	3-hydroxyacyl-CoA dehydrogenase, NAD binding domain;; Enoyl-CoA hydratase/isomerase;; 3-hydroxyacyl-CoA dehydrogenase, C-terminal domain;; Enoyl-CoA hydratase/isomerase	3-hydroxyacyl-CoA dehydrogenase GN=AIM1 OS=Arabidopsis thaliana (Mouse-ear cress) PE=1 SV=1	PREDICTED: peroxisomal fatty acid beta-oxidation multifunctional protein AIM1 [Solanum lycopersicum]
Capana09g000074	up	[EH]	--	Biological Process: metabolic process (GO:0008152);;	K01658|1e-115|pop:POPTR_419417|ASB2	[E]	Amino acid transport and metabolism	Glutamine amidotransferase class-I;; Peptidase C26	Anthranilate synthase beta subunit 1, chloroplastic (Precursor) GN=F4F7.39 OS=Arabidopsis thaliana (Mouse-ear cress) PE=1 SV=1	PREDICTED: anthranilate synthase beta subunit 2, chloroplastic-like [Solanum lycopersicum]
Capana09g000300	up	--	--	--	--	--	--	DUF761-associated sequence motif	--	PREDICTED: triadin-like [Solanum tuberosum]
Capana09g000244	up	[S]	Function unknown	Molecular Function: protein serine/threonine kinase activity (GO:0004674);; Molecular Function: ATP binding (GO:0005524);; Biological Process: protein phosphorylation (GO:0006468);; Cellular Component: integral component of membrane (GO:0016021);;	--	--	--	Leucine rich repeat;; Protein kinase domain;; Protein tyrosine kinase;; Leucine Rich repeats (2 copies);; Leucine Rich Repeat;; Leucine rich repeat N-terminal domain	LRR receptor-like serine/threonine-protein kinase GSO1 (Precursor) GN=GSO1 OS=Arabidopsis thaliana (Mouse-ear cress) PE=2 SV=1	PREDICTED: LRR receptor-like serine/threonine-protein kinase EFR [Solanum lycopersicum]
Capana09g000266	up	--	--	Molecular Function: ADP binding (GO:0043531);;	--	[T]	Signal transduction mechanisms	NB-ARC domain	Probable disease resistance RPP8-like protein 2 GN=RPP8L2 OS=Arabidopsis thaliana (Mouse-ear cress) PE=3 SV=1	PREDICTED: uncharacterized protein LOC102590501 [Solanum tuberosum]
Capana09g000166	up	--	--	Cellular Component: photosystem II (GO:0009523);; Biological Process: photosynthesis (GO:0015979);;	--	--	--	Photosystem II reaction centre X protein (PsbX)	--	PREDICTED: uncharacterized protein LOC102596015 [Solanum tuberosum]
Capana09g000257	up	--	--	--	--	[T]	Signal transduction mechanisms	NB-ARC domain	Probable disease resistance protein At1g58602 GN=At1g58602 OS=Arabidopsis thaliana (Mouse-ear cress) PE=2 SV=1	disease resistance protein BS2 [Capsicum chacoense]
Capana09g000529	up	--	--	--	--	--	--	--	--	PREDICTED: uncharacterized protein LOC104647970 [Solanum lycopersicum]
Capana09g000211	up	[J]	Translation, ribosomal structure and biogenesis	Molecular Function: structural constituent of ribosome (GO:0003735);; Cellular Component: ribosome (GO:0005840);; Biological Process: translation (GO:0006412);;	K02910|7e-79|rcu:RCOM_1048250|60S ribosomal protein L31, putative	[J]	Translation, ribosomal structure and biogenesis	Ribosomal protein L31e	60S ribosomal protein L31 GN=RPL31 OS=Nicotiana glutinosa (Tobacco) PE=2 SV=1	PREDICTED: 60S ribosomal protein L31 [Solanum lycopersicum]
Capana09g000183	up	--	--	Cellular Component: nucleus (GO:0005634);; Cellular Component: cytoplasm (GO:0005737);; Biological Process: nucleosome assembly (GO:0006334);;	K11279|0.0|vvi:100261732|hypothetical protein LOC100261732	[BD]	--	Nucleosome assembly protein (NAP)	Nucleosome assembly protein 1;2 (Precursor) GN=NAP1;2 OS=Nicotiana tabacum (Common tobacco) PE=1 SV=1	PREDICTED: nucleosome assembly protein 1;2 [Solanum lycopersicum]
Capana10g001048	up	--	--	--	--	--	--	--	--	PREDICTED: uncharacterized protein LOC102595693, partial [Solanum tuberosum]
Capana09g000227	up	--	--	Cellular Component: extracellular region (GO:0005576);; Cellular Component: cell wall (GO:0005618);; Cellular Component: cytoplasm (GO:0005737);; Biological Process: response to UV (GO:0009411);; Biological Process: flavonoid biosynthetic process (GO:0009813);; Molecular Function: pectinesterase activity (GO:0030599);; Biological Process: cell wall modification (GO:0042545);; Molecular Function: …	K01051|5e-70|rcu:RCOM_1049330|Pectinesterase PPE8B precursor, putative (EC:3.1.1.11)	--	--	Pectinesterase	Probable pectinesterase 53 (Precursor) GN=T29J13.150 OS=Arabidopsis thaliana (Mouse-ear cress) PE=2 SV=1	Putative pectinesterase 53 [Glycine soja]
Capana09g000027	up	--	--	--	--	[R]	General function prediction only	Leucine rich repeat;; Leucine Rich repeats (2 copies);; Leucine Rich Repeat	Receptor-like protein 12 (Precursor) GN=RLP12 OS=Arabidopsis thaliana (Mouse-ear cress) PE=2 SV=2	PREDICTED: receptor-like protein 12 [Solanum lycopersicum]
Capana09g000038	up	--	--	Cellular Component: chloroplast (GO:0009507);; Cellular Component: membrane (GO:0016020);;	--	--	--	Hydrophobic seed protein;; Probable lipid transfer	36.4 kDa proline-rich protein GN=TPRP-F1 OS=Solanum lycopersicum (Tomato) PE=2 SV=1	PREDICTED: 36.4 kDa proline-rich protein-like [Solanum tuberosum]
Capana09g000412	up	--	--	--	--	--	--	--	--	PREDICTED: uncharacterized protein LOC104646409 [Solanum lycopersicum]
Capana09g000518	up	--	--	Cellular Component: vacuole (GO:0005773);; Cellular Component: cis-Golgi network (GO:0005801);; Cellular Component: integral component of plasma membrane (GO:0005887);; Biological Process: sucrose metabolic process (GO:0005985);; Molecular Function: sucrose transmembrane transporter activity (GO:0008515);; Molecular Function: symporter activity (GO:0015293);; Biological Process: sucrose transport…	--	[G]	Carbohydrate transport and metabolism	--	Sucrose transport protein SUC4 GN=F21M12.35 OS=Arabidopsis thaliana (Mouse-ear cress) PE=1 SV=2	sucrose transporter 4 [Solanum tuberosum]
Capana09g000455	up	[R]	General function prediction only	Molecular Function: oxidoreductase activity, acting on paired donors, with incorporation or reduction of molecular oxygen, 2-oxoglutarate as one donor, and incorporation of one atom each of oxygen into both donors (GO:0016706);; Molecular Function: metal ion binding (GO:0046872);; Biological Process: oxidation-reduction process (GO:0055114);;	--	[QR]	--	2OG-Fe(II) oxygenase superfamily;; non-haem dioxygenase in morphine synthesis N-terminal	1-aminocyclopropane-1-carboxylate oxidase homolog GN=ACO3 OS=Solanum lycopersicum (Tomato) PE=1 SV=1	PREDICTED: 1-aminocyclopropane-1-carboxylate oxidase homolog [Solanum tuberosum]
Capana09g000509	up	--	--	--	--	--	--	--	--	Chain A, Crystal Structure Of Potato Rx-cc Domain In Complex With Rangap2-wpp Domain
Capana09g000614	up	[C]	Energy production and conversion	Molecular Function: malate dehydrogenase (decarboxylating) (NAD+) activity (GO:0004471);; Biological Process: malate metabolic process (GO:0006108);; Molecular Function: metal ion binding (GO:0046872);; Molecular Function: NAD binding (GO:0051287);; Biological Process: oxidation-reduction process (GO:0055114);;	--	[C]	Energy production and conversion	Malic enzyme, NAD binding domain;; Malic enzyme, N-terminal domain	NADP-dependent malic enzyme GN=ME1 OS=Phaseolus vulgaris (Kidney bean) PE=1 SV=1	PREDICTED: NADP-dependent malic enzyme [Solanum lycopersicum]
Capana09g000362	up	--	--	--	--	--	--	--	--	PREDICTED: agamous-like MADS-box protein AGL61-like [Solanum tuberosum]
Capana09g000408	up	[I]	Lipid transport and metabolism	Biological Process: pentacyclic triterpenoid biosynthetic process (GO:0019745);; Molecular Function: beta-amyrin synthase activity (GO:0042300);;	--	[I]	Lipid transport and metabolism	Squalene-hopene cyclase C-terminal domain;; Squalene-hopene cyclase N-terminal domain;; Prenyltransferase and squalene oxidase repeat;; A-macroglobulin complement component	Beta-amyrin synthase GN=TTS1 OS=Solanum lycopersicum (Tomato) PE=1 SV=1	PREDICTED: beta-amyrin synthase [Nicotiana tomentosiformis]
Capana09g000273	up	--	--	Molecular Function: protein serine/threonine kinase activity (GO:0004674);; Molecular Function: ATP binding (GO:0005524);; Biological Process: protein phosphorylation (GO:0006468);;	--	--	--	D-mannose binding lectin	G-type lectin S-receptor-like serine/threonine-protein kinase RLK1 (Precursor) GN=RLK1 OS=Arabidopsis thaliana (Mouse-ear cress) PE=2 SV=2	PREDICTED: G-type lectin S-receptor-like serine/threonine-protein kinase RLK1 [Nicotiana tomentosiformis]
Capana09g000202	up	--	--	Molecular Function: nucleic acid binding (GO:0003676);;	--	[R]	General function prediction only	Zinc finger C-x8-C-x5-C-x3-H type (and similar)	Zinc finger CCCH domain-containing protein 20 GN=At2g19810 OS=Arabidopsis thaliana (Mouse-ear cress) PE=2 SV=1	PREDICTED: zinc finger CCCH domain-containing protein 20-like [Solanum tuberosum]
Capana09g000357	up	--	--	--	--	--	--	--	--	PREDICTED: uncharacterized protein LOC104085109 [Nicotiana tomentosiformis]
Capana09g000359	up	--	--	--	--	[K]	Transcription	SRF-type transcription factor (DNA-binding and dimerisation domain)	Agamous-like MADS-box protein AGL61 GN=F27C12.24 OS=Arabidopsis thaliana (Mouse-ear cress) PE=1 SV=1	PREDICTED: MADS-box transcription factor 31-like [Nicotiana sylvestris]
Capana09g000109	up	--	--	--	--	--	--	PLATZ transcription factor	--	PREDICTED: uncharacterized protein LOC101249994 [Solanum lycopersicum]
Capana09g000401	up	[I]	Lipid transport and metabolism	Biological Process: pentacyclic triterpenoid biosynthetic process (GO:0019745);; Molecular Function: beta-amyrin synthase activity (GO:0042300);;	--	[I]	Lipid transport and metabolism	Squalene-hopene cyclase C-terminal domain;; Squalene-hopene cyclase N-terminal domain;; Prenyltransferase and squalene oxidase repeat;; Pectic acid lyase	Beta-amyrin synthase GN=TTS1 OS=Solanum lycopersicum (Tomato) PE=1 SV=1	PREDICTED: beta-amyrin synthase [Nicotiana tomentosiformis]
Capana09g000178	up	[I]	Lipid transport and metabolism	Molecular Function: diacylglycerol O-acyltransferase activity (GO:0004144);; Cellular Component: endoplasmic reticulum membrane (GO:0005789);; Cellular Component: integral component of membrane (GO:0016021);; Biological Process: triglyceride biosynthetic process (GO:0019432);;	K11155|0.0|pop:POPTR_1116472|acyl-CoA:diacylglycerol acyltransferase (EC:2.3.1.20)	[I]	Lipid transport and metabolism	MBOAT, membrane-bound O-acyltransferase family	Diacylglycerol O-acyltransferase 1 GN=F3P11.5 OS=Arabidopsis thaliana (Mouse-ear cress) PE=1 SV=2	PREDICTED: diacylglycerol O-acyltransferase 1-like isoform X1 [Solanum lycopersicum]
Capana09g000298	up	--	--	--	--	--	--	--	Probable protein ABIL5 OS=Oryza sativa subsp. japonica (Rice) PE=2 SV=1	PREDICTED: protein ABIL2-like [Solanum tuberosum]
Capana09g000279	up	--	--	--	--	--	--	B3 DNA binding domain;; Domain of unknown function (DUF313)	Putative B3 domain-containing protein At4g03170 GN=At4g03170 OS=Arabidopsis thaliana (Mouse-ear cress) PE=3 SV=1	PREDICTED: uncharacterized protein LOC102600055 [Solanum tuberosum]
Capana09g000051	up	--	--	--	--	--	--	--	--	PREDICTED: uncharacterized protein LOC101264293 [Solanum lycopersicum]
Capana09g000378	up	[P]	Inorganic ion transport and metabolism	Molecular Function: secondary active sulfate transmembrane transporter activity (GO:0008271);; Molecular Function: symporter activity (GO:0015293);; Cellular Component: integral component of membrane (GO:0016021);; Biological Process: sulfate transmembrane transport (GO:1902358);;	--	[P]	Inorganic ion transport and metabolism	Sulfate permease family;; STAS domain	Probable sulfate transporter 3.5 GN=SULTR3;5 OS=Arabidopsis thaliana (Mouse-ear cress) PE=2 SV=1	PREDICTED: probable sulfate transporter 3.5-like [Solanum tuberosum]
Capana09g000411	up	[GER]	--	Cellular Component: integral component of membrane (GO:0016021);;	--	[GE]	--	Triose-phosphate Transporter family	Probable sugar phosphate/phosphate translocator At5g25400 GN=At5g25400 OS=Arabidopsis thaliana (Mouse-ear cress) PE=2 SV=1	PREDICTED: probable sugar phosphate/phosphate translocator At4g32390-like [Solanum tuberosum]
Capana09g000619	up	--	--	--	--	--	--	--	--	PREDICTED: uncharacterized protein LOC104646680 [Solanum lycopersicum]
Capana09g000107	up	--	--	--	--	--	--	Plant mobile domain	Serine/threonine-protein phosphatase 7 long form homolog GN=At1g48120 OS=Arabidopsis thaliana (Mouse-ear cress) PE=2 SV=1	PREDICTED: serine/threonine-protein phosphatase 7 long form homolog [Solanum lycopersicum]
Capana09g000256	up	--	--	Molecular Function: ADP binding (GO:0043531);;	--	--	--	--	--	disease resistance protein BS2 [Capsicum chacoense]
Capana09g000199	up	[R]	General function prediction only	Molecular Function: metalloendopeptidase activity (GO:0004222);; Cellular Component: mitochondrial inner membrane (GO:0005743);; Biological Process: proteolysis (GO:0006508);; Molecular Function: ubiquinol-cytochrome-c reductase activity (GO:0008121);; Molecular Function: metal ion binding (GO:0046872);; Biological Process: oxidation-reduction process (GO:0055114);; Cellular Component: respirator…	K01412|0.0|vvi:100266273|hypothetical protein LOC100266273	[O]	Posttranslational modification, protein turnover, chaperones	Insulinase (Peptidase family M16);; Peptidase M16 inactive domain	Mitochondrial-processing peptidase subunit alpha (Precursor) GN=MPP OS=Solanum tuberosum (Potato) PE=1 SV=1	PREDICTED: mitochondrial-processing peptidase subunit alpha-like [Solanum tuberosum]
Capana09g000398	up	--	--	Biological Process: endonucleolytic cleavage involved in rRNA processing (GO:0000478);; Biological Process: RNA methylation (GO:0001510);; Cellular Component: nucleolus (GO:0005730);; Biological Process: mRNA export from nucleus (GO:0006406);; Biological Process: protein import into nucleus (GO:0006606);; Biological Process: protein targeting to mitochondrion (GO:0006626);; Biological Process: ph…	--	[J]	Translation, ribosomal structure and biogenesis	Ribosome biogenesis regulatory protein (RRS1)	Ribosome biogenesis regulatory protein homolog GN=At2g37990 OS=Arabidopsis thaliana (Mouse-ear cress) PE=2 SV=2	PREDICTED: ribosome biogenesis regulatory protein homolog [Solanum lycopersicum]
Capana09g000046	up	--	--	Molecular Function: zinc ion binding (GO:0008270);;	--	--	--	--	--	PREDICTED: uncharacterized protein LOC101263380 isoform X2 [Solanum lycopersicum]
Capana09g000510	up	--	--	Molecular Function: ADP binding (GO:0043531);;	--	[T]	Signal transduction mechanisms	NB-ARC domain	Putative late blight resistance protein homolog R1B-19 GN=R1B-19 OS=Solanum demissum (Wild potato) PE=5 SV=2	NBS-coding resistance gene analog [Nicotiana tabacum]
Capana09g000439	up	--	--	Molecular Function: ADP binding (GO:0043531);;	--	[T]	Signal transduction mechanisms	NB-ARC domain	Putative late blight resistance protein homolog R1A-6 GN=R1A-6 OS=Solanum demissum (Wild potato) PE=3 SV=2	NBS-coding resistance gene analog [Nicotiana tabacum]
Capana07g000135	up	--	--	--	--	--	--	--	--	PREDICTED: aspartic proteinase nepenthesin-2-like [Nicotiana tomentosiformis]
Capana09g000505	up	--	--	Molecular Function: aspartic-type endopeptidase activity (GO:0004190);; Biological Process: proteolysis (GO:0006508);;	--	[O]	Posttranslational modification, protein turnover, chaperones	--	Aspartic proteinase-like protein 2 (Precursor) GN=At1g65240 OS=Arabidopsis thaliana (Mouse-ear cress) PE=1 SV=2	PREDICTED: aspartic proteinase-like protein 2 [Solanum lycopersicum]
Capana07g000136	up	--	--	Molecular Function: aspartic-type endopeptidase activity (GO:0004190);; Biological Process: proteolysis (GO:0006508);;	--	--	--	--	--	PREDICTED: aspartic proteinase nepenthesin-2-like [Nicotiana tomentosiformis]
Capana09g000428	up	--	--	--	--	--	--	--	--	hypothetical protein [Solanum tuberosum]
Capana09g000102	up	--	--	Molecular Function: 1-phosphatidylinositol binding (GO:0005545);; Cellular Component: membrane (GO:0016020);; Cellular Component: clathrin-coated vesicle (GO:0030136);; Molecular Function: clathrin binding (GO:0030276);; Biological Process: clathrin coat assembly (GO:0048268);;	--	[TU]	--	ANTH domain;; ENTH domain	Putative clathrin assembly protein At5g35200 GN=At5g35200 OS=Arabidopsis thaliana (Mouse-ear cress) PE=1 SV=1	PREDICTED: putative clathrin assembly protein At5g35200-like [Solanum tuberosum]
Capana09g000318	up	[C]	Energy production and conversion	Molecular Function: retinal dehydrogenase activity (GO:0001758);; Molecular Function: aldehyde dehydrogenase (NAD) activity (GO:0004029);; Cellular Component: cytosol (GO:0005829);; Biological Process: systemic acquired resistance (GO:0009627);; Biological Process: phenylpropanoid biosynthetic process (GO:0009699);; Biological Process: response to nitrate (GO:0010167);; Biological Process: nitrat…	K12355|0.0|rcu:RCOM_1053330|aldehyde dehydrogenase, putative (EC:1.2.1.36)	[C]	Energy production and conversion	Aldehyde dehydrogenase family	Aldehyde dehydrogenase family 2 member C4 GN=MOB24.3 OS=Arabidopsis thaliana (Mouse-ear cress) PE=1 SV=2	PREDICTED: aldehyde dehydrogenase family 2 member C4-like [Solanum tuberosum]
Capana09g000015	up	--	--	--	--	[T]	Signal transduction mechanisms	NB-ARC domain;; Zinc finger C-x8-C-x5-C-x3-H type (and similar)	Putative late blight resistance protein homolog R1B-14 GN=R1B-14 OS=Solanum demissum (Wild potato) PE=3 SV=1	disease resistance protein RGH3 [Solanum chacoense]
Capana09g000515	up	--	--	--	--	[T]	Signal transduction mechanisms	NB-ARC domain	Putative late blight resistance protein homolog R1B-16 GN=R1B-16 OS=Solanum demissum (Wild potato) PE=3 SV=1	PREDICTED: putative late blight resistance protein homolog R1B-16 [Nicotiana sylvestris]
Capana09g000460	up	[M]	Cell wall/membrane/envelope biogenesis	Molecular Function: polygalacturonase activity (GO:0004650);; Cellular Component: extracellular region (GO:0005576);; Cellular Component: cell wall (GO:0005618);; Biological Process: carbohydrate metabolic process (GO:0005975);; Biological Process: cell wall organization (GO:0071555);;	--	--	--	Glycosyl hydrolases family 28;; Pectate lyase superfamily protein	Polygalacturonase (Precursor) GN=PG1 OS=Nicotiana tabacum (Common tobacco) PE=2 SV=1	PREDICTED: polygalacturonase-like [Solanum lycopersicum]
Capana09g000145	up	[M]	Cell wall/membrane/envelope biogenesis	Molecular Function: polygalacturonase activity (GO:0004650);; Cellular Component: extracellular region (GO:0005576);; Biological Process: carbohydrate metabolic process (GO:0005975);; Molecular Function: lyase activity (GO:0016829);; Biological Process: cell wall organization (GO:0071555);;	--	--	--	Glycosyl hydrolases family 28;; Pectate lyase superfamily protein;; Right handed beta helix region	Probable polygalacturonase OS=Vitis vinifera (Grape) PE=1 SV=1	PREDICTED: probable polygalacturonase [Solanum lycopersicum]
Capana09g000032	up	--	--	Biological Process: pentose-phosphate shunt (GO:0006098);; Biological Process: rRNA processing (GO:0006364);; Biological Process: unsaturated fatty acid biosynthetic process (GO:0006636);; Biological Process: response to cold (GO:0009409);; Cellular Component: chloroplast thylakoid membrane (GO:0009535);; Cellular Component: chloroplast thylakoid lumen (GO:0009543);; Cellular Component: chloropla…	--	--	--	--	Thylakoid lumenal 16.5 kDa protein, chloroplastic (Precursor) GN=At4g02530 OS=Arabidopsis thaliana (Mouse-ear cress) PE=1 SV=3	PREDICTED: thylakoid lumenal 16.5 kDa protein, chloroplastic [Solanum lycopersicum]
Capana09g000075	up	--	--	--	--	--	--	Helix-loop-helix DNA-binding domain	Transcription factor bHLH66 GN=F27D4.17 OS=Arabidopsis thaliana (Mouse-ear cress) PE=2 SV=1	PREDICTED: transcription factor bHLH66-like [Solanum lycopersicum]
Capana09g000284	up	--	--	--	--	--	--	--	--	PREDICTED: uncharacterized protein LOC101253755 [Solanum lycopersicum]
Capana09g000511	up	--	--	Molecular Function: ADP binding (GO:0043531);;	--	[T]	Signal transduction mechanisms	NB-ARC domain	Putative late blight resistance protein homolog R1B-12 GN=R1B-12 OS=Solanum demissum (Wild potato) PE=3 SV=2	PREDICTED: putative late blight resistance protein homolog R1B-14 [Solanum lycopersicum]
Capana09g000147	up	[RTKL]	--	Molecular Function: protein kinase activity (GO:0004672);; Molecular Function: ATP binding (GO:0005524);; Biological Process: protein phosphorylation (GO:0006468);; Cellular Component: membrane (GO:0016020);;	--	--	--	Protein kinase domain;; Protein tyrosine kinase;; Leucine rich repeat;; Leucine Rich repeats (2 copies);; Leucine Rich Repeat;; Leucine rich repeat N-terminal domain	Pollen receptor-like kinase 3 {ECO:0000303|PubMed:12139002} (Precursor) OS=Arabidopsis thaliana (Mouse-ear cress) PE=1 SV=1	PREDICTED: probable inactive leucine-rich repeat receptor-like protein kinase At5g20690-like [Solanum tuberosum]
Capana10g000790	up	--	--	Molecular Function: aspartic-type endopeptidase activity (GO:0004190);; Biological Process: proteolysis (GO:0006508);; Biological Process: cell wall organization (GO:0071555);;	--	[O]	Posttranslational modification, protein turnover, chaperones	Xylanase inhibitor N-terminal;; Xylanase inhibitor C-terminal;; Eukaryotic aspartyl protease	Protein ASPARTIC PROTEASE IN GUARD CELL 2 (Precursor) GN=ASPG2 OS=Arabidopsis thaliana (Mouse-ear cress) PE=2 SV=1	PREDICTED: protein ASPARTIC PROTEASE IN GUARD CELL 1 [Solanum lycopersicum]
Capana09g000302	up	[U]	Intracellular trafficking, secretion, and vesicular transport	Biological Process: rRNA processing (GO:0006364);; Biological Process: proteolysis (GO:0006508);; Molecular Function: serine-type peptidase activity (GO:0008236);; Cellular Component: chloroplast thylakoid membrane (GO:0009535);; Biological Process: chloroplast relocation (GO:0009902);; Cellular Component: chloroplast envelope (GO:0009941);; Biological Process: thylakoid membrane organization (GO…	K03100|1e-82|pop:POPTR_737598|hypothetical protein	[O]	Posttranslational modification, protein turnover, chaperones	Signal peptidase, peptidase S26	Chloroplast processing peptidase (Precursor) GN=PLSP1 OS=Arabidopsis thaliana (Mouse-ear cress) PE=2 SV=2	PREDICTED: chloroplast processing peptidase-like [Solanum tuberosum]
Capana09g000098	up	--	--	Cellular Component: integral component of membrane (GO:0016021);;	--	--	--	Tetraspanin family	Tetraspanin-8 GN=TET8 OS=Arabidopsis thaliana (Mouse-ear cress) PE=2 SV=1	PREDICTED: tetraspanin-8-like [Nicotiana tomentosiformis]
Capana09g000291	up	--	--	--	--	[P]	Inorganic ion transport and metabolism	Tesmin/TSO1-like CXC domain, cysteine-rich domain	Protein tesmin/TSO1-like CXC 5 GN=TCX5 OS=Arabidopsis thaliana (Mouse-ear cress) PE=1 SV=1	PREDICTED: protein tesmin/TSO1-like CXC 5 isoform X1 [Solanum lycopersicum]
Capana09g000400	up	--	--	--	--	--	--	--	F-box/kelch-repeat protein At3g23880 GN=At3g23880 OS=Arabidopsis thaliana (Mouse-ear cress) PE=2 SV=1	PREDICTED: F-box/kelch-repeat protein At3g06240-like [Solanum tuberosum]
Capana09g000167	up	--	--	Cellular Component: photosystem II (GO:0009523);; Biological Process: photosynthesis (GO:0015979);;	--	--	--	Photosystem II reaction centre X protein (PsbX)	--	PREDICTED: uncharacterized protein LOC102596015 [Solanum tuberosum]
Capana09g000037	up	--	--	Molecular Function: nucleic acid binding (GO:0003676);;	--	[R]	General function prediction only	--	Early nodulin-75 (Fragment) GN=ENOD2 OS=Lupinus luteus (European yellow lupin) PE=2 SV=1	PREDICTED: zinc finger BED domain-containing protein DAYSLEEPER-like isoform X1 [Solanum lycopersicum]
Capana09g000335	up	--	--	Molecular Function: ADP binding (GO:0043531);;	--	[T]	Signal transduction mechanisms	--	Putative late blight resistance protein homolog R1A-4 GN=R1A-4 OS=Solanum demissum (Wild potato) PE=5 SV=2	disease resistance protein BS2 [Capsicum chacoense]
Capana09g000163	up	[S]	Function unknown	--	--	[T]	Signal transduction mechanisms	NB-ARC domain;; Leucine rich repeat;; Leucine Rich repeats (2 copies)	Probable disease resistance protein At4g27220 GN=At4g27220 OS=Arabidopsis thaliana (Mouse-ear cress) PE=2 SV=1	PREDICTED: probable disease resistance protein At4g27220 [Sesamum indicum]
Capana09g000360	up	--	--	--	--	[R]	General function prediction only	--	ATP-dependent Clp protease proteolytic subunit 6, chloroplastic (Precursor) GN=F25C20.10 OS=Arabidopsis thaliana (Mouse-ear cress) PE=1 SV=1	PREDICTED: F-box/LRR-repeat protein 13-like isoform X1 [Solanum tuberosum]
Capana09g000246	up	--	--	--	--	--	--	--	Golgin candidate 1 GN=GC1 OS=Arabidopsis thaliana (Mouse-ear cress) PE=2 SV=2	PREDICTED: golgin candidate 1-like [Solanum tuberosum]
Capana09g000296	up	--	--	--	--	[A]	RNA processing and modification	--	Probable RNA-dependent RNA polymerase 4 OS=Oryza sativa subsp. japonica (Rice) PE=2 SV=2	PREDICTED: probable RNA-dependent RNA polymerase 5 isoform X3 [Nicotiana sylvestris]
Capana09g000153	up	[O]	Posttranslational modification, protein turnover, chaperones	Molecular Function: threonine-type endopeptidase activity (GO:0004298);; Cellular Component: nucleus (GO:0005634);; Cellular Component: cytoplasm (GO:0005737);; Biological Process: ubiquitin-dependent protein catabolic process (GO:0006511);; Cellular Component: proteasome core complex, alpha-subunit complex (GO:0019773);;	K02730|1e-164|rcu:RCOM_0391800|proteasome subunit alpha type, putative (EC:3.4.25.1)	[O]	Posttranslational modification, protein turnover, chaperones	Proteasome subunit;; Proteasome subunit A N-terminal signature	Proteasome subunit alpha type-6 GN=PAA1 OS=Nicotiana tabacum (Common tobacco) PE=1 SV=1	PREDICTED: proteasome subunit alpha type-6 [Solanum lycopersicum]
Capana09g000255	up	--	--	--	--	--	--	--	Putative F-box/LRR-repeat protein At5g41840 GN=At5g41840 OS=Arabidopsis thaliana (Mouse-ear cress) PE=3 SV=1	PREDICTED: F-box/LRR-repeat protein At3g26922-like isoform X1 [Nicotiana tomentosiformis]
Capana09g000346	up	--	--	--	--	--	--	SOUL heme-binding protein;; Uncharacterized conserved protein (DUF2358)	Heme-binding-like protein At3g10130, chloroplastic (Precursor) GN=At3g10130 OS=Arabidopsis thaliana (Mouse-ear cress) PE=2 SV=1	PREDICTED: heme-binding-like protein At3g10130, chloroplastic-like isoform X1 [Solanum tuberosum]
Capana09g000138	up	[M]	Cell wall/membrane/envelope biogenesis	Biological Process: sucrose metabolic process (GO:0005985);; Biological Process: biosynthetic process (GO:0009058);; Molecular Function: sucrose synthase activity (GO:0016157);;	K00695|0.0|vvi:100249279|hypothetical protein LOC100249279	[M]	Cell wall/membrane/envelope biogenesis	Sucrose synthase;; Glycosyl transferases group 1;; Glycosyl transferases group 1	Sucrose synthase OS=Solanum tuberosum (Potato) PE=1 SV=1	sucrose synthase [Solanum tuberosum]
Capana09g000380	up	--	--	--	--	--	--	Protein of unknown function (DUF1644)	--	PREDICTED: uncharacterized protein LOC102598806 isoform X1 [Solanum tuberosum]
Capana09g000233	up	--	--	Biological Process: metabolic process (GO:0008152);; Molecular Function: transferase activity, transferring glycosyl groups (GO:0016757);;	--	[IM]	--	Glycosyl transferase family 21	--	PREDICTED: uncharacterized protein LOC102605099 [Solanum tuberosum]
Capana09g000420	up	--	--	Cellular Component: nuclear pore (GO:0005643);; Cellular Component: chloroplast (GO:0009507);;	K14310|0.0|ath:AT5G51200|hypothetical protein	[S]	Function unknown	Nuclear pore complex scaffold, nucleoporins 186/192/205	Nuclear pore complex protein NUP205 {ECO:0000303|PubMed:21189294} OS=Arabidopsis thaliana (Mouse-ear cress) PE=1 SV=1	PREDICTED: nuclear pore complex protein Nup205-like [Solanum tuberosum]
Capana09g000274	up	--	--	--	--	--	--	--	Putative F-box/LRR-repeat protein At5g41840 GN=At5g41840 OS=Arabidopsis thaliana (Mouse-ear cress) PE=3 SV=1	PREDICTED: F-box/LRR-repeat protein At3g26922-like isoform X1 [Nicotiana tomentosiformis]
Capana09g000364	up	--	--	Biological Process: regulation of GTPase activity (GO:0043087);;	--	[U]	Intracellular trafficking, secretion, and vesicular transport	Rab3 GTPase-activating protein regulatory subunit N-terminus	Heat shock 70 kDa protein 17 (Precursor) OS=Arabidopsis thaliana (Mouse-ear cress) PE=1 SV=1	PREDICTED: rab3 GTPase-activating protein non-catalytic subunit [Solanum lycopersicum]
Capana09g000329	up	--	--	Molecular Function: transcription factor activity, sequence-specific DNA binding (GO:0003700);; Biological Process: regulation of transcription, DNA-templated (GO:0006355);; Molecular Function: sequence-specific DNA binding (GO:0043565);;	K14431|4e-23|pop:POPTR_594982|hypothetical protein	--	--	Seed dormancy control	TGACG-sequence-specific DNA-binding protein TGA-2.1 GN=TGA21 OS=Nicotiana tabacum (Common tobacco) PE=1 SV=1	NPR1-interactor protein 1, partial [Solanum lycopersicum]
Capana09g000156	up	--	--	--	--	--	--	TMEM192 family	--	PREDICTED: uncharacterized protein LOC101249332 [Solanum lycopersicum]
Capana09g000114	up	--	--	--	K13495|6e-21|pop:POPTR_560466|hypothetical protein	--	--	--	Zeatin O-glucosyltransferase GN=ZOG1 OS=Phaseolus lunatus (Lima bean) PE=2 SV=1	PREDICTED: zeatin O-glucosyltransferase-like [Solanum lycopersicum]
Capana09g000453	up	--	--	Molecular Function: oxidoreductase activity, acting on the CH-NH group of donors, oxygen as acceptor (GO:0016647);; Biological Process: oxidation-reduction process (GO:0055114);;	--	[Q]	Secondary metabolites biosynthesis, transport and catabolism	Flavin containing amine oxidoreductase;; NAD(P)-binding Rossmann-like domain;; FAD binding domain;; Pyridine nucleotide-disulphide oxidoreductase;; FAD dependent oxidoreductase;; Glucose inhibited division protein A;; HI0933-like protein;; Pyridine nucleotide-disulphide oxidoreductase	Probable polyamine oxidase 2 GN=PAO2 OS=Arabidopsis thaliana (Mouse-ear cress) PE=2 SV=1	PREDICTED: probable polyamine oxidase 2 [Solanum lycopersicum]
Capana09g000254	up	[RTKL]	--	Molecular Function: nucleotide binding (GO:0000166);; Molecular Function: protein kinase activity (GO:0004672);; Biological Process: phosphorylation (GO:0016310);;	--	--	--	Protein kinase domain;; Protein tyrosine kinase;; D-mannose binding lectin	G-type lectin S-receptor-like serine/threonine-protein kinase RLK1 (Precursor) GN=RLK1 OS=Arabidopsis thaliana (Mouse-ear cress) PE=2 SV=2	PREDICTED: G-type lectin S-receptor-like serine/threonine-protein kinase RLK1 [Nicotiana sylvestris]
Capana09g000500	up	[E]	Amino acid transport and metabolism	Molecular Function: symporter activity (GO:0015293);; Cellular Component: integral component of membrane (GO:0016021);; Biological Process: nitrate assimilation (GO:0042128);; Biological Process: transmembrane transport (GO:0055085);;	--	[E]	Amino acid transport and metabolism	POT family	Protein NRT1/ PTR FAMILY 6.4 GN=MIL23.23 OS=Arabidopsis thaliana (Mouse-ear cress) PE=1 SV=1	PREDICTED: protein NRT1/ PTR FAMILY 6.4 [Solanum lycopersicum]
Capana09g000451	up	[LKJ]	--	Molecular Function: nucleic acid binding (GO:0003676);; Molecular Function: helicase activity (GO:0004386);; Molecular Function: ATP binding (GO:0005524);; Biological Process: metabolic process (GO:0008152);;	--	[A]	RNA processing and modification	DEAD/DEAH box helicase;; Helicase conserved C-terminal domain	DEAD-box ATP-dependent RNA helicase 53 OS=Oryza sativa subsp. japonica (Rice) PE=2 SV=2	PREDICTED: DEAD-box ATP-dependent RNA helicase 53-like isoform X4 [Solanum tuberosum]
Capana09g000161	up	--	--	--	--	--	--	Small nuclear RNA activating complex (SNAPc), subunit SNAP43	--	PREDICTED: uncharacterized protein LOC102585984 [Solanum tuberosum]
Capana09g000270	up	--	--	Molecular Function: transcription factor activity, sequence-specific DNA binding (GO:0003700);; Cellular Component: nucleus (GO:0005634);; Cellular Component: cytoplasm (GO:0005737);; Biological Process: regulation of transcription, DNA-templated (GO:0006355);; Biological Process: asymmetric cell division (GO:0008356);; Biological Process: response to heat (GO:0009408);; Molecular Function: seque…	--	[K]	Transcription	HSF-type DNA-binding	Heat stress transcription factor B-4b OS=Oryza sativa subsp. japonica (Rice) PE=1 SV=1	unnamed protein product [Coffea canephora]
Capana09g000239	up	--	--	Biological Process: protein folding (GO:0006457);; Cellular Component: prefoldin complex (GO:0016272);; Molecular Function: unfolded protein binding (GO:0051082);;	--	[K]	Transcription	Prefoldin subunit	--	PREDICTED: protein UXT homolog isoform X2 [Sesamum indicum]
Capana09g000134	up	[GC]	--	Biological Process: metabolic process (GO:0008152);; Molecular Function: transferase activity, transferring hexosyl groups (GO:0016758);;	K13495|4e-55|vvi:100262460|hypothetical protein LOC100262460	[GC]	--	UDP-glucoronosyl and UDP-glucosyl transferase	Zeatin O-glucosyltransferase GN=ZOG1 OS=Phaseolus lunatus (Lima bean) PE=2 SV=1	PREDICTED: zeatin O-glucosyltransferase-like [Nicotiana sylvestris]
Capana09g000501	up	--	--	Cellular Component: vacuolar membrane (GO:0005774);; Cellular Component: integral component of membrane (GO:0016021);;	--	--	--	--	--	PREDICTED: uncharacterized protein LOC104590955 [Nelumbo nucifera]
Capana09g000423	up	--	--	--	--	[T]	Signal transduction mechanisms	NB-ARC domain	Putative late blight resistance protein homolog R1B-16 GN=R1B-16 OS=Solanum demissum (Wild potato) PE=3 SV=1	PREDICTED: putative late blight resistance protein homolog R1B-16 [Nicotiana sylvestris]
Capana09g000387	up	--	--	Molecular Function: magnesium ion binding (GO:0000287);; Biological Process: metabolic process (GO:0008152);; Molecular Function: terpene synthase activity (GO:0010333);;	--	--	--	Terpene synthase, N-terminal domain;; Terpene synthase family, metal binding domain	Probable sesquiterpene synthase GN=SesquiTPS1 OS=Santalum album (White sandalwood) PE=3 SV=1	sesquiterpene synthase [Solanum habrochaites]
Capana09g000223	up	--	--	Molecular Function: oxidoreductase activity (GO:0016491);; Biological Process: oxidation-reduction process (GO:0055114);;	--	[H]	Coenzyme transport and metabolism	Flavin containing amine oxidoreductase;; NAD(P)-binding Rossmann-like domain	Probable polyamine oxidase 5 GN=PAO5 OS=Arabidopsis thaliana (Mouse-ear cress) PE=2 SV=1	PREDICTED: probable polyamine oxidase 5 [Solanum lycopersicum]
Capana02g000097	up	--	--	--	--	--	--	Protein of unknown function, DUF573	Mediator-associated protein 1 GN=At4g25210 OS=Arabidopsis thaliana (Mouse-ear cress) PE=1 SV=1	PREDICTED: uncharacterized protein LOC104645657 [Solanum lycopersicum]
Capana09g000561	up	--	--	--	--	--	--	Protein of unknown function (DUF1218)	--	PREDICTED: uncharacterized protein LOC102585950 [Solanum tuberosum]
Capana09g000116	up	--	--	Biological Process: metabolic process (GO:0008152);; Molecular Function: transferase activity, transferring hexosyl groups (GO:0016758);;	K13495|1e-120|rcu:RCOM_1099970|UDP-glucosyltransferase, putative (EC:2.4.1.203)	[GC]	--	UDP-glucoronosyl and UDP-glucosyl transferase	Zeatin O-glucosyltransferase GN=ZOG1 OS=Phaseolus lunatus (Lima bean) PE=2 SV=1	PREDICTED: zeatin O-glucosyltransferase-like [Solanum tuberosum]
Capana09g000459	up	[M]	Cell wall/membrane/envelope biogenesis	Molecular Function: polygalacturonase activity (GO:0004650);; Cellular Component: extracellular region (GO:0005576);; Cellular Component: cell wall (GO:0005618);; Biological Process: carbohydrate metabolic process (GO:0005975);; Biological Process: cell wall organization (GO:0071555);;	--	--	--	Glycosyl hydrolases family 28	Polygalacturonase (Precursor) GN=PG1 OS=Nicotiana tabacum (Common tobacco) PE=2 SV=1	PREDICTED: polygalacturonase-like [Solanum lycopersicum]
Capana09g000278	up	[E]	Amino acid transport and metabolism	Molecular Function: lactoylglutathione lyase activity (GO:0004462);; Cellular Component: chloroplast stroma (GO:0009570);; Cellular Component: stromule (GO:0010319);; Biological Process: methylglyoxal catabolic process to D-lactate via S-lactoyl-glutathione (GO:0019243);; Cellular Component: thylakoid lumen (GO:0031977);; Molecular Function: metal ion binding (GO:0046872);; Molecular Function: di…	K01759|0.0|vvi:100252461|similar to lactoylglutathione lyase, putative / glyoxalase I, putative	[G]	Carbohydrate transport and metabolism	Glyoxalase/Bleomycin resistance protein/Dioxygenase superfamily;; Glyoxalase/Bleomycin resistance protein/Dioxygenase superfamily;; CppA N-terminal	Probable lactoylglutathione lyase, chloroplast (Precursor) GN=At1g67280 OS=Arabidopsis thaliana (Mouse-ear cress) PE=1 SV=1	PREDICTED: probable lactoylglutathione lyase, chloroplast-like [Solanum tuberosum]
Capana09g000112	up	--	--	Biological Process: metabolic process (GO:0008152);; Molecular Function: transferase activity, transferring hexosyl groups (GO:0016758);;	K13495|1e-62|vvi:100262460|hypothetical protein LOC100262460	[GC]	--	UDP-glucoronosyl and UDP-glucosyl transferase	Zeatin O-glucosyltransferase GN=ZOG1 OS=Phaseolus lunatus (Lima bean) PE=2 SV=1	PREDICTED: zeatin O-glucosyltransferase-like [Solanum lycopersicum]
Capana09g000099	up	[IR]	--	Biological Process: lipid metabolic process (GO:0006629);; Molecular Function: hydrolase activity, acting on ester bonds (GO:0016788);;	--	--	--	--	GDSL esterase/lipase At2g40250 (Precursor) GN=At2g40250 OS=Arabidopsis thaliana (Mouse-ear cress) PE=2 SV=1	PREDICTED: GDSL esterase/lipase At2g24560-like [Nicotiana tomentosiformis]
Capana09g000120	up	--	--	Molecular Function: hydroxycinnamoyltransferase activity (GO:0050734);;	K13065|1e-104|vvi:100265530|hypothetical protein LOC100265530	--	--	Transferase family	Shikimate O-hydroxycinnamoyltransferase GN=HST OS=Nicotiana tabacum (Common tobacco) PE=1 SV=1	PREDICTED: shikimate O-hydroxycinnamoyltransferase-like [Nicotiana tomentosiformis]
Capana09g000125	up	[E]	Amino acid transport and metabolism	Molecular Function: aminopeptidase activity (GO:0004177);; Biological Process: proteolysis (GO:0006508);; Molecular Function: metalloexopeptidase activity (GO:0008235);; Cellular Component: chloroplast (GO:0009507);; Molecular Function: manganese ion binding (GO:0030145);;	K01255|0.0|vvi:100250183|hypothetical protein LOC100250183	[R]	General function prediction only	Cytosol aminopeptidase family, catalytic domain;; Cytosol aminopeptidase family, N-terminal domain	Leucine aminopeptidase 2, chloroplastic (Precursor) GN=LAPA2 OS=Solanum lycopersicum (Tomato) PE=1 SV=1	PREDICTED: leucine aminopeptidase 2, chloroplastic-like [Solanum tuberosum]
Capana09g000144	up	--	--	--	K13464|1e-47|vvi:100254231|hypothetical protein LOC100254231	--	--	tify domain;; Divergent CCT motif	Protein TIFY 10A GN=T29M8.5 OS=Arabidopsis thaliana (Mouse-ear cress) PE=1 SV=1	PREDICTED: protein TIFY 10A-like [Solanum tuberosum]
Capana09g000028	up	--	--	Biological Process: response to ethylene (GO:0009723);; Biological Process: response to auxin (GO:0009733);; Biological Process: animal organ senescence (GO:0010260);;	K14515|0.0|vvi:100267990|hypothetical protein LOC100267990	[R]	General function prediction only	Leucine Rich repeat;; Leucine Rich repeats (2 copies);; F-box domain	EIN3-binding F-box protein 1 GN=F13B15.15 OS=Arabidopsis thaliana (Mouse-ear cress) PE=1 SV=1	F-box protein [Capsicum annuum]
Capana09g000234	up	--	--	--	--	[O]	Posttranslational modification, protein turnover, chaperones	Ring finger domain;; RING-like zinc finger;; RING-H2 zinc finger domain;; Zinc finger, C3HC4 type (RING finger);; RING-type zinc-finger;; Zinc finger, C3HC4 type (RING finger)	RING-H2 finger protein ATL39 GN=ATL39 OS=Arabidopsis thaliana (Mouse-ear cress) PE=2 SV=1	PREDICTED: RING-H2 finger protein ATL3-like [Solanum lycopersicum]
Capana09g000514	up	--	--	--	--	[T]	Signal transduction mechanisms	NB-ARC domain	Putative late blight resistance protein homolog R1B-16 GN=R1B-16 OS=Solanum demissum (Wild potato) PE=3 SV=1	PREDICTED: putative late blight resistance protein homolog R1B-23 isoform X2 [Nicotiana tomentosiformis]
Capana09g000196	up	--	--	--	--	--	--	--	--	orf148 gene product (mitochondrion) [Beta vulgaris subsp. vulgaris]
Capana05g000186	up	[U]	Intracellular trafficking, secretion, and vesicular transport	Biological Process: cellulose biosynthetic process (GO:0030244);; Biological Process: Golgi vesicle transport (GO:0048193);;	--	[U]	Intracellular trafficking, secretion, and vesicular transport	Transport protein particle (TRAPP) component	--	PREDICTED: trafficking protein particle complex subunit 5 [Solanum lycopersicum]
Capana09g000013	up	--	--	--	--	[T]	Signal transduction mechanisms	NB-ARC domain	Putative late blight resistance protein homolog R1A-6 GN=R1A-6 OS=Solanum demissum (Wild potato) PE=3 SV=2	PREDICTED: putative late blight resistance protein homolog R1C-3-like, partial [Solanum tuberosum]
Capana09g000058	up	--	--	--	--	--	--	--	--	PREDICTED: uncharacterized protein LOC104644843 [Solanum lycopersicum]
Capana09g000117	up	--	--	Molecular Function: peroxidase activity (GO:0004601);; Cellular Component: extracellular region (GO:0005576);; Biological Process: response to oxidative stress (GO:0006979);; Molecular Function: heme binding (GO:0020037);; Molecular Function: metal ion binding (GO:0046872);; Biological Process: oxidation-reduction process (GO:0055114);;	--	--	--	Peroxidase;; Protein of unknown function (DUF2647)	Peroxidase 44 (Precursor) GN=F20B18.120 OS=Arabidopsis thaliana (Mouse-ear cress) PE=2 SV=1	PREDICTED: peroxidase 57-like [Solanum tuberosum]
Capana09g000169	up	--	--	--	--	[O]	Posttranslational modification, protein turnover, chaperones	Ring finger domain;; Zinc finger, C3HC4 type (RING finger);; RING-like zinc finger;; RING-H2 zinc finger domain;; Zinc finger, C3HC4 type (RING finger);; RING-type zinc-finger	E3 ubiquitin-protein ligase RING1 GN=F12B17_270 OS=Arabidopsis thaliana (Mouse-ear cress) PE=1 SV=1	PREDICTED: RING-H2 finger protein ATL57-like [Solanum lycopersicum]
Capana09g000374	up	--	--	--	--	[S]	Function unknown	PPPDE putative peptidase domain	DeSI-like protein At4g17486 GN=At4g17486 OS=Arabidopsis thaliana (Mouse-ear cress) PE=2 SV=1	PREDICTED: deSI-like protein At4g17486-like [Solanum tuberosum]
Capana09g000415	up	[I]	Lipid transport and metabolism	Biological Process: metabolic process (GO:0008152);; Molecular Function: intramolecular transferase activity (GO:0016866);;	--	[I]	Lipid transport and metabolism	Squalene-hopene cyclase C-terminal domain;; Squalene-hopene cyclase N-terminal domain;; Prenyltransferase and squalene oxidase repeat	Beta-amyrin synthase GN=TTS1 OS=Solanum lycopersicum (Tomato) PE=1 SV=1	PREDICTED: beta-amyrin synthase-like [Solanum tuberosum]
Capana09g000025	up	[S]	Function unknown	--	--	[R]	General function prediction only	Leucine rich repeat;; Leucine Rich repeats (2 copies);; Leucine Rich Repeat;; Leucine Rich repeat;; Leucine rich repeat N-terminal domain	Receptor-like protein 12 (Precursor) GN=RLP12 OS=Arabidopsis thaliana (Mouse-ear cress) PE=2 SV=2	PREDICTED: receptor-like protein 12-like [Solanum tuberosum]
Capana09g000193	up	--	--	Molecular Function: actin binding (GO:0003779);; Cellular Component: cytoplasm (GO:0005737);; Cellular Component: cytoskeleton (GO:0005856);;	--	[Z]	Cytoskeleton	Profilin	Profilin-1 GN=PRO1 OS=Ricinus communis (Castor bean) PE=2 SV=1	PREDICTED: profilin-1 [Solanum lycopersicum]
Capana09g000252	up	[RTKL]	--	Molecular Function: protein serine/threonine kinase activity (GO:0004674);; Molecular Function: ATP binding (GO:0005524);; Biological Process: protein phosphorylation (GO:0006468);;	--	--	--	Protein kinase domain;; Protein tyrosine kinase;; D-mannose binding lectin	G-type lectin S-receptor-like serine/threonine-protein kinase RLK1 (Precursor) GN=RLK1 OS=Arabidopsis thaliana (Mouse-ear cress) PE=2 SV=2	PREDICTED: G-type lectin S-receptor-like serine/threonine-protein kinase RLK1 [Nicotiana sylvestris]
Capana09g000456	up	[R]	General function prediction only	Molecular Function: iron ion binding (GO:0005506);; Molecular Function: oxidoreductase activity, acting on paired donors, with incorporation or reduction of molecular oxygen, 2-oxoglutarate as one donor, and incorporation of one atom each of oxygen into both donors (GO:0016706);; Biological Process: oxidation-reduction process (GO:0055114);;	--	[QR]	--	non-haem dioxygenase in morphine synthesis N-terminal;; 2OG-Fe(II) oxygenase superfamily	1-aminocyclopropane-1-carboxylate oxidase homolog GN=ACO3 OS=Solanum lycopersicum (Tomato) PE=1 SV=1	PREDICTED: 1-aminocyclopropane-1-carboxylate oxidase homolog [Solanum tuberosum]
Capana09g000281	up	[RTKL]	--	Molecular Function: protein serine/threonine kinase activity (GO:0004674);; Molecular Function: ATP binding (GO:0005524);; Biological Process: protein phosphorylation (GO:0006468);;	--	[T]	Signal transduction mechanisms	Protein kinase domain;; Protein tyrosine kinase	Casein kinase I isoform delta-like GN=At4g26100 OS=Arabidopsis thaliana (Mouse-ear cress) PE=2 SV=2	PREDICTED: casein kinase I isoform delta-like isoform X1 [Solanum tuberosum]
Capana09g000434	up	--	--	--	--	[T]	Signal transduction mechanisms	--	Putative disease resistance RPP13-like protein 3 GN=RPP13L3 OS=Arabidopsis thaliana (Mouse-ear cress) PE=3 SV=1	PREDICTED: putative late blight resistance protein homolog R1B-16 isoform X2 [Nicotiana sylvestris]
Capana09g000299	up	--	--	Molecular Function: Rho guanyl-nucleotide exchange factor activity (GO:0005089);; Biological Process: positive regulation of GTPase activity (GO:0043547);;	--	--	--	PRONE (Plant-specific Rop nucleotide exchanger)	Rop guanine nucleotide exchange factor 12 GN=F19K16.18 OS=Arabidopsis thaliana (Mouse-ear cress) PE=1 SV=1	PREDICTED: rop guanine nucleotide exchange factor 9 [Solanum lycopersicum]
Capana09g000224	up	--	--	Biological Process: nuclear-transcribed mRNA catabolic process (GO:0000956);; Molecular Function: DNA binding (GO:0003677);; Molecular Function: catalytic activity (GO:0003824);; Cellular Component: cytosol (GO:0005829);; Molecular Function: metal ion binding (GO:0046872);;	--	[S]	Function unknown	Protein similar to CwfJ C-terminus 1;; Protein similar to CwfJ C-terminus 2;; Zinc finger C-x8-C-x5-C-x3-H type (and similar)	Zinc finger CCCH domain-containing protein 64 GN=At5g56900 OS=Arabidopsis thaliana (Mouse-ear cress) PE=2 SV=1	PREDICTED: zinc finger CCCH domain-containing protein 64-like isoform X3 [Solanum tuberosum]
Capana09g000010	up	--	--	Biological Process: pentose-phosphate shunt (GO:0006098);; Biological Process: rRNA processing (GO:0006364);; Cellular Component: chloroplast (GO:0009507);; Biological Process: plastid organization (GO:0009657);; Biological Process: photosynthetic electron transport in photosystem I (GO:0009773);; Biological Process: photosystem II assembly (GO:0010207);; Biological Process: isopentenyl diphospha…	--	--	--	--	--	PREDICTED: uncharacterized protein LOC104100685 [Nicotiana tomentosiformis]
Capana09g000349	up	--	--	Molecular Function: transferase activity, transferring phosphorus-containing groups (GO:0016772);;	--	--	--	D-mannose binding lectin;; PAN-like domain	G-type lectin S-receptor-like serine/threonine-protein kinase CES101 (Precursor) GN=CES101 OS=Arabidopsis thaliana (Mouse-ear cress) PE=2 SV=2	PREDICTED: G-type lectin S-receptor-like serine/threonine-protein kinase CES101-like [Solanum tuberosum]
Capana09g000195	up	--	--	--	--	[T]	Signal transduction mechanisms	NB-ARC domain	Putative late blight resistance protein homolog R1A-6 GN=R1A-6 OS=Solanum demissum (Wild potato) PE=3 SV=2	PREDICTED: putative late blight resistance protein homolog R1A-10-like [Solanum tuberosum]
Capana09g000370	up	--	--	--	--	--	--	--	--	PREDICTED: agamous-like MADS-box protein AGL61 [Solanum lycopersicum]
Capana09g000433	up	--	--	--	--	--	--	--	Putative late blight resistance protein homolog R1B-13 GN=R1B-13 OS=Solanum demissum (Wild potato) PE=3 SV=1	PREDICTED: putative late blight resistance protein homolog R1A-4 isoform X3 [Nicotiana tomentosiformis]
Capana09g000319	up	[C]	Energy production and conversion	Molecular Function: aldehyde dehydrogenase (NAD) activity (GO:0004029);; Cellular Component: cytosol (GO:0005829);; Biological Process: systemic acquired resistance (GO:0009627);; Biological Process: phenylpropanoid biosynthetic process (GO:0009699);; Biological Process: response to nitrate (GO:0010167);; Biological Process: nitrate transport (GO:0015706);; Biological Process: response to endopla…	K12355|0.0|pop:POPTR_809215|coniferyl-aldehyde dehydrogenase (EC:1.2.1.68)	[C]	Energy production and conversion	Aldehyde dehydrogenase family	Aldehyde dehydrogenase family 2 member C4 GN=MOB24.3 OS=Arabidopsis thaliana (Mouse-ear cress) PE=1 SV=2	PREDICTED: aldehyde dehydrogenase family 2 member C4-like [Solanum tuberosum]
Capana09g000499	up	--	--	--	--	--	--	SAWADEE domain	--	PREDICTED: uncharacterized protein LOC104228620 [Nicotiana sylvestris]
Capana09g000253	up	--	--	--	--	--	--	--	--	PREDICTED: uncharacterized protein LOC104110176 [Nicotiana tomentosiformis]
Capana09g000041	up	[R]	General function prediction only	Molecular Function: acid phosphatase activity (GO:0003993);; Molecular Function: peroxidase activity (GO:0004601);; Cellular Component: vacuole (GO:0005773);; Cellular Component: cytosol (GO:0005829);; Biological Process: response to osmotic stress (GO:0006970);; Cellular Component: plant-type cell wall (GO:0009505);; Biological Process: dephosphorylation (GO:0016311);; Biological Process: hydrog…	--	[G]	Carbohydrate transport and metabolism	Purple acid Phosphatase, N-terminal domain;; Calcineurin-like phosphoesterase;; Iron/zinc purple acid phosphatase-like protein C	Peroxidase (Precursor) GN=PAP26 OS=Arabidopsis thaliana (Mouse-ear cress) PE=1 SV=1	PREDICTED: bifunctional purple acid phosphatase 26-like [Solanum tuberosum]
Capana09g000422	up	--	--	Molecular Function: ADP binding (GO:0043531);;	--	[T]	Signal transduction mechanisms	NB-ARC domain	Putative late blight resistance protein homolog R1B-17 GN=R1B-17 OS=Solanum demissum (Wild potato) PE=3 SV=1	NBS-coding resistance gene analog [Nicotiana tabacum]
Capana09g000282	up	--	--	Molecular Function: hydrolase activity, hydrolyzing O-glycosyl compounds (GO:0004553);; Cellular Component: cell wall (GO:0005618);; Biological Process: cellular glucan metabolic process (GO:0006073);; Molecular Function: xyloglucan:xyloglucosyl transferase activity (GO:0016762);; Cellular Component: apoplast (GO:0048046);; Biological Process: cell wall organization (GO:0071555);;	K08235|1e-156|rcu:RCOM_1051120|Xyloglucan endotransglucosylase/hydrolase protein 14 precursor, putative (EC:2.4.1.207)	--	--	Glycosyl hydrolases family 16;; Xyloglucan endo-transglycosylase (XET) C-terminus	Probable xyloglucan endotransglucosylase/hydrolase protein 26 (Precursor) GN=F16A16.40 OS=Arabidopsis thaliana (Mouse-ear cress) PE=2 SV=1	PREDICTED: probable xyloglucan endotransglucosylase/hydrolase protein 26 [Solanum lycopersicum]
Capana09g000504	up	--	--	--	--	--	--	F-box associated	--	PREDICTED: F-box/kelch-repeat protein At3g06240-like [Solanum tuberosum]
Capana09g000033	up	[R]	General function prediction only	--	--	[T]	Signal transduction mechanisms	Rab-GTPase-TBC domain	--	PREDICTED: TBC1 domain family member 15-like [Nicotiana sylvestris]
Capana09g000275	up	[GEPR]	--	Molecular Function: galactose transmembrane transporter activity (GO:0005354);; Cellular Component: plasma membrane (GO:0005886);; Molecular Function: symporter activity (GO:0015293);; Biological Process: galactose transport (GO:0015757);; Cellular Component: integral component of membrane (GO:0016021);; Molecular Function: 2-alkenal reductase [NAD(P)] activity (GO:0032440);; Biological Process: …	--	[R]	General function prediction only	Sugar (and other) transporter;; Major Facilitator Superfamily	Sugar transport protein 14 GN=STP14 OS=Arabidopsis thaliana (Mouse-ear cress) PE=2 SV=2	PREDICTED: sugar transport protein 14-like [Solanum tuberosum]
Capana09g000348	up	[B]	Chromatin structure and dynamics	Cellular Component: nucleosome (GO:0000786);; Molecular Function: DNA binding (GO:0003677);; Cellular Component: nucleus (GO:0005634);; Cellular Component: vacuole (GO:0005773);; Biological Process: nucleosome assembly (GO:0006334);; Biological Process: chromatin remodeling (GO:0006338);; Biological Process: response to temperature stimulus (GO:0009266);; Biological Process: regulation of flower …	K11251|3e-82|vvi:100265256|hypothetical protein LOC100265256	[B]	Chromatin structure and dynamics	Core histone H2A/H2B/H3/H4;; C-terminus of histone H2A;; Histone-like transcription factor (CBF/NF-Y) and archaeal histone	Probable histone H2A variant 3 OS=Oryza sativa subsp. japonica (Rice) PE=2 SV=1	PREDICTED: probable histone H2A variant 3 [Solanum lycopersicum]
Capana09g000065	up	[M]	Cell wall/membrane/envelope biogenesis	Molecular Function: transporter activity (GO:0005215);; Cellular Component: mitochondrion (GO:0005739);; Cellular Component: vacuolar membrane (GO:0005774);; Cellular Component: endoplasmic reticulum (GO:0005783);; Cellular Component: Golgi apparatus (GO:0005794);; Cellular Component: plasma membrane (GO:0005886);; Biological Process: transport (GO:0006810);; Biological Process: response to heat …	K03098|1e-115|rcu:RCOM_0700620|apolipoprotein d, putative	[M]	Cell wall/membrane/envelope biogenesis	Lipocalin-like domain;; Lipocalin / cytosolic fatty-acid binding protein family	--	lipocalin protein [Capsicum annuum]
Capana09g000447	up	--	--	--	--	--	--	--	--	PREDICTED: uncharacterized protein LOC102595026 [Solanum tuberosum]
Capana09g000155	up	[OD]	--	Molecular Function: zinc ion binding (GO:0008270);;	K03868|1e-77|vvi:100259489|hypothetical protein LOC100259489	[O]	Posttranslational modification, protein turnover, chaperones	RING-H2 zinc finger domain;; Anaphase-promoting complex subunit 11 RING-H2 finger;; Ring finger domain	RING-box protein 1a GN=F7C8.160 OS=Arabidopsis thaliana (Mouse-ear cress) PE=1 SV=1	PREDICTED: RING-box protein 1a [Solanum lycopersicum]
Capana09g000334	up	--	--	--	--	[T]	Signal transduction mechanisms	NB-ARC domain	Putative late blight resistance protein homolog R1A-6 GN=R1A-6 OS=Solanum demissum (Wild potato) PE=3 SV=2	Rx protein [Solanum tuberosum]
Capana09g000190	up	--	--	--	--	[OPR]	--	PA domain	Probable glutamate carboxypeptidase 2 GN=AMP1 OS=Arabidopsis thaliana (Mouse-ear cress) PE=1 SV=3	PREDICTED: probable glutamate carboxypeptidase 2-like [Solanum tuberosum]
Capana09g000034	up	[R]	General function prediction only	--	--	--	--	Domain of unknown function (DUF3548);; Rab-GTPase-TBC domain	--	PREDICTED: TBC1 domain family member 15-like [Solanum tuberosum]
Capana09g000044	up	--	--	--	--	--	--	--	TMV resistance protein N GN=N OS=Nicotiana glutinosa (Tobacco) PE=1 SV=1	PREDICTED: TMV resistance protein N-like [Nicotiana sylvestris]
Capana05g000185	up	--	--	Biological Process: protein peptidyl-prolyl isomerization (GO:0000413);; Molecular Function: peptidyl-prolyl cis-trans isomerase activity (GO:0003755);; Biological Process: pentose-phosphate shunt (GO:0006098);; Biological Process: rRNA processing (GO:0006364);; Biological Process: protein folding (GO:0006457);; Cellular Component: chloroplast thylakoid lumen (GO:0009543);; Cellular Component: ch…	--	[O]	Posttranslational modification, protein turnover, chaperones	--	Peptidyl-prolyl cis-trans isomerase FKBP16-3, chloroplastic (Precursor) GN=T1O24.30 OS=Arabidopsis thaliana (Mouse-ear cress) PE=1 SV=2	PREDICTED: peptidyl-prolyl cis-trans isomerase FKBP16-3, chloroplastic-like [Solanum tuberosum]
Capana09g000568	up	--	--	--	--	--	--	--	--	PREDICTED: uncharacterized protein LOC101244159 [Solanum lycopersicum]
Capana09g000018	up	[J]	Translation, ribosomal structure and biogenesis	Molecular Function: structural constituent of ribosome (GO:0003735);; Cellular Component: ribosome (GO:0005840);; Biological Process: DNA-templated transcription, elongation (GO:0006354);; Biological Process: translation (GO:0006412);;	K02961|1e-51|vvi:100246478|hypothetical protein LOC100246478	[J]	Translation, ribosomal structure and biogenesis	Ribosomal protein S17	30S ribosomal protein S17, chloroplastic GN=rps17 OS=Thalassiosira pseudonana (Marine diatom) PE=3 SV=1	PREDICTED: 30S ribosomal protein S17, chloroplastic-like isoform X1 [Solanum tuberosum]
Capana09g000385	up	[J]	Translation, ribosomal structure and biogenesis	Molecular Function: RNA binding (GO:0003723);; Molecular Function: structural constituent of ribosome (GO:0003735);; Cellular Component: ribosome (GO:0005840);; Biological Process: translation (GO:0006412);;	K02964|1e-35|rcu:RCOM_0557270|40S ribosomal protein S18, putative	[J]	Translation, ribosomal structure and biogenesis	Ribosomal protein S13/S18	40S ribosomal protein S18 GN=RPS18C OS=Arabidopsis thaliana (Mouse-ear cress) PE=1 SV=1	PREDICTED: 40S ribosomal protein S18-like [Nicotiana tomentosiformis]
Capana02g000014	up	[R]	General function prediction only	Biological Process: ethylene biosynthetic process (GO:0009693);; Molecular Function: 1-aminocyclopropane-1-carboxylate oxidase activity (GO:0009815);; Biological Process: fruit ripening (GO:0009835);; Molecular Function: oxidoreductase activity, acting on paired donors, with incorporation or reduction of molecular oxygen, 2-oxoglutarate as one donor, and incorporation of one atom each of oxygen i…	K05933|0.0|vvi:100232928|ACO1	[QR]	--	2OG-Fe(II) oxygenase superfamily;; non-haem dioxygenase in morphine synthesis N-terminal	1-aminocyclopropane-1-carboxylate oxidase GN=ACO OS=Actinidia deliciosa (Kiwi) PE=2 SV=1	1-aminocyclopropane-1-carboxylate oxidase [Solanum lycopersicum]
Capana09g000045	up	[M]	Cell wall/membrane/envelope biogenesis	Biological Process: glycolipid biosynthetic process (GO:0009247);; Molecular Function: transferase activity, transferring hexosyl groups (GO:0016758);; Molecular Function: carbohydrate binding (GO:0030246);; Biological Process: lipid glycosylation (GO:0030259);;	K03715|0.0|vvi:100248939|hypothetical protein LOC100248939	--	--	Monogalactosyldiacylglycerol (MGDG) synthase;; Glycosyltransferase family 28 C-terminal domain	Monogalactosyldiacylglycerol synthase 2, chloroplastic (Precursor) OS=Arabidopsis thaliana (Mouse-ear cress) PE=1 SV=1	PREDICTED: monogalactosyldiacylglycerol synthase 2, chloroplastic-like [Solanum lycopersicum]
Capana02g000051	up	--	--	--	--	--	--	--	--	uncharacterized protein LOC102577703 [Solanum tuberosum]
Capana09g000403	up	[I]	Lipid transport and metabolism	--	--	[I]	Lipid transport and metabolism	Squalene-hopene cyclase C-terminal domain;; Squalene-hopene cyclase N-terminal domain;; Prenyltransferase and squalene oxidase repeat	Beta-amyrin synthase GN=TTS1 OS=Solanum lycopersicum (Tomato) PE=1 SV=1	PREDICTED: beta-amyrin synthase [Nicotiana tomentosiformis]
Capana09g000228	up	--	--	--	--	--	--	IQ calmodulin-binding motif	Protein IQ-DOMAIN 31 GN=IQD31 OS=Arabidopsis thaliana (Mouse-ear cress) PE=1 SV=1	PREDICTED: protein IQ-DOMAIN 14-like [Solanum tuberosum]
Capana09g000209	up	[R]	General function prediction only	Molecular Function: metalloendopeptidase activity (GO:0004222);; Cellular Component: mitochondrion (GO:0005739);; Biological Process: proteolysis (GO:0006508);; Cellular Component: chloroplast (GO:0009507);; Molecular Function: metal ion binding (GO:0046872);;	--	[O]	Posttranslational modification, protein turnover, chaperones	Insulinase (Peptidase family M16)	Probable mitochondrial-processing peptidase subunit beta (Precursor) GN=At3g02090 OS=Arabidopsis thaliana (Mouse-ear cress) PE=2 SV=2	PREDICTED: uncharacterized protein LOC104216239 isoform X2 [Nicotiana sylvestris]
Capana09g000418	up	--	--	Biological Process: metabolic process (GO:0008152);; Molecular Function: acetylglucosaminyltransferase activity (GO:0008375);; Cellular Component: membrane (GO:0016020);; Molecular Function: protein xylosyltransferase activity (GO:0030158);;	--	[G]	Carbohydrate transport and metabolism	Core-2/I-Branching enzyme	--	PREDICTED: xylosyltransferase 2 [Solanum lycopersicum]
Capana09g000141	up	[O]	Posttranslational modification, protein turnover, chaperones	Molecular Function: copper ion binding (GO:0005507);; Molecular Function: ATP binding (GO:0005524);; Cellular Component: mitochondrion (GO:0005739);; Biological Process: gluconeogenesis (GO:0006094);; Biological Process: glycolytic process (GO:0006096);; Biological Process: protein folding (GO:0006457);; Cellular Component: chloroplast thylakoid membrane (GO:0009535);; Cellular Component: chlorop…	--	[O]	Posttranslational modification, protein turnover, chaperones	Chaperonin 10 Kd subunit	20 kDa chaperonin, chloroplastic (Precursor) GN=T1M15.120 OS=Arabidopsis thaliana (Mouse-ear cress) PE=1 SV=2	PREDICTED: 20 kDa chaperonin, chloroplastic-like [Solanum tuberosum]
Capana09g000379	up	[LKJ]	--	--	--	[S]	Function unknown	RecQ mediated genome instability protein	--	PREDICTED: tudor domain-containing protein 3-like [Solanum tuberosum]
Capana09g000113	up	--	--	Molecular Function: transferase activity, transferring hexosyl groups (GO:0016758);;	K13495|1e-120|vvi:100262460|hypothetical protein LOC100262460	[GC]	--	UDP-glucoronosyl and UDP-glucosyl transferase	Zeatin O-glucosyltransferase GN=ZOG1 OS=Phaseolus lunatus (Lima bean) PE=2 SV=1	PREDICTED: zeatin O-glucosyltransferase-like [Nicotiana sylvestris]
Capana09g000267	up	--	--	--	--	--	--	--	--	PREDICTED: NAC domain-containing protein 45-like [Solanum lycopersicum]
Capana09g000269	up	--	--	--	--	[T]	Signal transduction mechanisms	NB-ARC domain	Putative late blight resistance protein homolog R1B-12 GN=R1B-12 OS=Solanum demissum (Wild potato) PE=3 SV=2	PREDICTED: putative late blight resistance protein homolog R1A-10-like, partial [Solanum tuberosum]
Capana09g000307	up	--	--	--	--	--	--	--	--	PREDICTED: uncharacterized protein LOC101249241 [Solanum lycopersicum]
Capana09g000503	up	--	--	Molecular Function: binding (GO:0005488);; Biological Process: transcription, DNA-templated (GO:0006351);;	--	[K]	Transcription	SRF-type transcription factor (DNA-binding and dimerisation domain)	Agamous-like MADS-box protein AGL61 GN=F27C12.24 OS=Arabidopsis thaliana (Mouse-ear cress) PE=1 SV=1	PREDICTED: agamous-like MADS-box protein AGL62 [Solanum lycopersicum]
Capana09g000272	up	--	--	Molecular Function: protein serine/threonine kinase activity (GO:0004674);; Molecular Function: ATP binding (GO:0005524);; Biological Process: protein phosphorylation (GO:0006468);;	--	--	--	Protein kinase domain;; Protein tyrosine kinase	G-type lectin S-receptor-like serine/threonine-protein kinase RLK1 (Precursor) GN=RLK1 OS=Arabidopsis thaliana (Mouse-ear cress) PE=2 SV=2	PREDICTED: G-type lectin S-receptor-like serine/threonine-protein kinase RLK1 [Nicotiana tomentosiformis]
Capana09g000391	up	--	--	--	--	--	--	Terpene synthase, N-terminal domain	(-)-germacrene D synthase OS=Matricaria chamomilla var. recutita (German chamomile) PE=1 SV=1	sesquiterpene synthase [Solanum lycopersicum]
Capana09g000047	up	--	--	--	--	--	--	Polysaccharide biosynthesis	Glucuronoxylan 4-O-methyltransferase 1 GN=GXM1 OS=Arabidopsis thaliana (Mouse-ear cress) PE=1 SV=1	PREDICTED: glucuronoxylan 4-O-methyltransferase 1-like [Nicotiana sylvestris]
Capana09g000395	up	--	--	Molecular Function: lyase activity (GO:0016829);; Molecular Function: metal ion binding (GO:0046872);;	--	--	--	Terpene synthase family, metal binding domain	Valencene synthase GN=ValCS OS=Vitis vinifera (Grape) PE=1 SV=1	PREDICTED: (-)-germacrene D synthase-like [Solanum tuberosum]
Capana09g000194	up	--	--	Cellular Component: plant-type cell wall (GO:0009505);;	--	--	--	Protein of unknown function (DUF1005)	--	PREDICTED: uncharacterized protein LOC102579879 [Solanum tuberosum]
Capana09g000042	up	[S]	Function unknown	Molecular Function: N-acetylglucosaminyldiphosphodolichol N-acetylglucosaminyltransferase activity (GO:0004577);; Molecular Function: carbohydrate binding (GO:0030246);; Biological Process: lipid glycosylation (GO:0030259);;	K07432|3e-90|pop:POPTR_570876|hypothetical protein	[R]	General function prediction only	Glycosyltransferase family 28 C-terminal domain	--	PREDICTED: UDP-N-acetylglucosamine transferase subunit ALG13 homolog [Nicotiana sylvestris]
Capana09g000220	up	[M]	Cell wall/membrane/envelope biogenesis	Cellular Component: mitochondrion (GO:0005739);; Molecular Function: acyl-[acyl-carrier-protein]-UDP-N-acetylglucosamine O-acyltransferase activity (GO:0008780);; Biological Process: lipid A biosynthetic process (GO:0009245);; Biological Process: dolichol biosynthetic process (GO:0019408);; Biological Process: lipid X metabolic process (GO:2001289);;	K00677|9e-92|zma:100272846|hypothetical protein LOC100272846	--	--	Bacterial transferase hexapeptide (six repeats)	Probable acyl-[acyl-carrier-protein]--UDP-N-acetylglucosamine O-acyltransferase, mitochondrial (Precursor) GN=LPXA OS=Arabidopsis thaliana (Mouse-ear cress) PE=1 SV=1	hypothetical protein B456_010G081700 [Gossypium raimondii]
Capana09g000105	up	--	--	Biological Process: anatomical structure morphogenesis (GO:0009653);; Biological Process: system development (GO:0048731);;	--	--	--	No apical meristem (NAM) protein	Protein CUP-SHAPED COTYLEDON 2 GN=K19P17.12 OS=Arabidopsis thaliana (Mouse-ear cress) PE=1 SV=1	PREDICTED: NAC transcription factor 29-like [Solanum lycopersicum]
Capana09g000361	up	--	--	--	--	--	--	--	--	PREDICTED: agamous-like MADS-box protein AGL61-like [Solanum tuberosum]
Capana09g000301	up	[S]	Function unknown	--	--	--	--	Protein of unknown function (DUF502)	Protein CONTINUOUS VASCULAR RING 1 {ECO:0000303|PubMed:12668628} OS=Arabidopsis thaliana (Mouse-ear cress) PE=1 SV=2	PREDICTED: uncharacterized protein LOC102595014 [Solanum tuberosum]
Capana09g000039	up	[R]	General function prediction only	Cellular Component: integral component of membrane (GO:0016021);;	K07297|1e-74|pop:POPTR_1117162|hypothetical protein	[RT]	--	Haemolysin-III related	Heptahelical transmembrane protein 3 GN=HHP3 OS=Arabidopsis thaliana (Mouse-ear cress) PE=2 SV=2	hypothetical protein MIMGU_mgv1a009140mg [Erythranthe guttata]
Capana09g000128	up	[J]	Translation, ribosomal structure and biogenesis	Molecular Function: translation initiation factor activity (GO:0003743);; Molecular Function: translation elongation factor activity (GO:0003746);; Biological Process: translational initiation (GO:0006413);; Biological Process: translational frameshifting (GO:0006452);; Molecular Function: ribosome binding (GO:0043022);; Biological Process: positive regulation of translational elongation (GO:0045…	K03263|1e-107|vvi:100253611|hypothetical protein LOC100253611	[J]	Translation, ribosomal structure and biogenesis	Eukaryotic elongation factor 5A hypusine, DNA-binding OB fold	Eukaryotic translation initiation factor 5A-4 OS=Solanum lycopersicum (Tomato) PE=2 SV=1	mary storys protein [Capsicum annuum]
