# Supplementary material for: Conjunctive BSA-Seq and BSR-Seq to Map the Genes of Yellow Leaf Mutations in Hot Peppers (Capsicum annuum L.)
Source: Genes (Basel). 2024 Aug 23;15(9):1115. doi: 10.3390/genes15091115 (PMC11430990; doi:10.3390/genes15091115)
Supplement: Supplementary file 1 [file genes-15-01115-s001.zip › Supplementary Materials/Table S2 BSR_select_region_gene.annotation.xls]

Table S2. BSR_select_region_gene.annotation
#id	color	COG_class	COG_class_annotation	GO_annotation	KEGG_annotation	KOG_class	KOG_class_annotation	Pfam_annotation	Swissprot_annotation	nr_annotation
Capana09g000036	up	[TZDR]	--	Molecular Function: calcium ion binding (GO:0005509);;	--	[T]	Signal transduction mechanisms	EF hand;; EF-hand domain;; EF-hand domain pair;; EF hand;; EF-hand domain pair;; Secreted protein acidic and rich in cysteine Ca binding region;; Cytoskeletal-regulatory complex EF hand;; Binding domain of Nse4/EID3 to Nse3-MAGE	Calmodulin-like protein 3 GN=CML3 OS=Arabidopsis thaliana (Mouse-ear cress) PE=2 SV=1	PREDICTED: calmodulin-like protein 3 [Solanum lycopersicum]
Capana09g000145	up	[M]	Cell wall/membrane/envelope biogenesis	Molecular Function: polygalacturonase activity (GO:0004650);; Cellular Component: extracellular region (GO:0005576);; Biological Process: carbohydrate metabolic process (GO:0005975);; Molecular Function: lyase activity (GO:0016829);; Biological Process: cell wall organization (GO:0071555);;	--	--	--	Glycosyl hydrolases family 28;; Pectate lyase superfamily protein;; Right handed beta helix region	Probable polygalacturonase OS=Vitis vinifera (Grape) PE=1 SV=1	PREDICTED: probable polygalacturonase [Solanum lycopersicum]
Capana09g000024	up	--	--	Cellular Component: nucleus (GO:0005634);; Cellular Component: cytoplasm (GO:0005737);; Biological Process: regulation of transcription, DNA-templated (GO:0006355);; Biological Process: response to oxidative stress (GO:0006979);; Biological Process: positive regulation of cell proliferation (GO:0008284);; Molecular Function: transferase activity, transferring acyl groups (GO:0016746);; Biological…	--	[S]	Function unknown	Elongation complex protein 6;; Elongator subunit Iki1	Elongator complex protein 6 GN=ELP6 OS=Arabidopsis thaliana (Mouse-ear cress) PE=1 SV=1	PREDICTED: elongator complex protein 6 [Solanum lycopersicum]
Capana09g000162	up	--	--	Biological Process: transcription from RNA polymerase II promoter (GO:0006366);;	--	[E]	Amino acid transport and metabolism	TATA-binding related factor (TRF) of subunit 20 of Mediator complex	Mediator of RNA polymerase II transcription subunit 20a GN=T3B23.10 OS=Arabidopsis thaliana (Mouse-ear cress) PE=1 SV=1	PREDICTED: mediator of RNA polymerase II transcription subunit 20a-like [Solanum tuberosum]
Capana09g000119	up	--	--	Molecular Function: hydroxycinnamoyltransferase activity (GO:0050734);;	K13065|1e-155|vvi:100265530|E2.3.1.133, HCT;EC:2.3.1.133|hypothetical protein LOC100265530; K13065 shikimate O-hydroxycinnamoyltransferase [EC:2.3.1.133]	--	--	Transferase family	Shikimate O-hydroxycinnamoyltransferase GN=HST OS=Nicotiana tabacum (Common tobacco) PE=1 SV=1	PREDICTED: shikimate O-hydroxycinnamoyltransferase-like [Nicotiana sylvestris]
Capana09g000046	up	--	--	Molecular Function: zinc ion binding (GO:0008270);;	--	--	--	--	--	PREDICTED: uncharacterized protein LOC101263380 isoform X2 [Solanum lycopersicum]
Capana09g000073	up	--	--	Biological Process: metabolic process (GO:0008152);; Molecular Function: polygalacturonate 4-alpha-galacturonosyltransferase activity (GO:0047262);;	K13648|1e-126|vvi:100251205|GAUT;EC:2.4.1.43|hypothetical protein LOC100251205; K13648 alpha-1,4-galacturonosyltransferase [EC:2.4.1.43]	--	--	Glycosyl transferase family 8	Probable galacturonosyltransferase 6 GN=GAUT6 OS=Arabidopsis thaliana (Mouse-ear cress) PE=2 SV=1	PREDICTED: probable galacturonosyltransferase 6-like isoform X1 [Solanum tuberosum]
Capana09g000045	up	[M]	Cell wall/membrane/envelope biogenesis	Biological Process: glycolipid biosynthetic process (GO:0009247);; Molecular Function: transferase activity, transferring hexosyl groups (GO:0016758);; Molecular Function: carbohydrate binding (GO:0030246);; Biological Process: lipid glycosylation (GO:0030259);;	K03715|0.0|vvi:100248939|MGD;EC:2.4.1.46|hypothetical protein LOC100248939; K03715 1,2-diacylglycerol 3-beta-galactosyltransferase [EC:2.4.1.46]	--	--	Monogalactosyldiacylglycerol (MGDG) synthase;; Glycosyltransferase family 28 C-terminal domain	Monogalactosyldiacylglycerol synthase 2, chloroplastic (Precursor) OS=Arabidopsis thaliana (Mouse-ear cress) PE=1 SV=1	PREDICTED: monogalactosyldiacylglycerol synthase 2, chloroplastic-like [Solanum lycopersicum]
Capana09g000011	up	[QR]	--	Cellular Component: Golgi apparatus (GO:0005794);; Cellular Component: plasma membrane (GO:0005886);; Molecular Function: methyltransferase activity (GO:0008168);; Biological Process: methylation (GO:0032259);;	--	--	--	Methyltransferase FkbM domain;; Vibrio cholerae RfbT protein	--	PREDICTED: uncharacterized protein LOC101256947 [Solanum lycopersicum]
Capana09g000173	up	[T]	Signal transduction mechanisms	Cellular Component: cytosol (GO:0005829);; Biological Process: negative regulation of flower development (GO:0009910);; Biological Process: histone H3-K36 methylation (GO:0010452);; Biological Process: histone H3-K4 methylation (GO:0051568);; Cellular Component: Cul4-RING E3 ubiquitin ligase complex (GO:0080008);;	K12602|1e-168|vvi:100257752|WDR61, REC14, SKI8;WDR61, REC14, SKI8|hypothetical protein LOC100257752; K12602 WD repeat-containing protein 61	[R]	General function prediction only	WD domain, G-beta repeat;; Anaphase-promoting complex subunit 4 WD40 domain;; WD40 region of Ge1, enhancer of mRNA-decapping protein;; Nucleoporin Nup120/160	COMPASS-like H3K4 histone methylase component WDR5A {ECO:0000303|PubMed:19567704} OS=Arabidopsis thaliana (Mouse-ear cress) PE=1 SV=1	PREDICTED: WD repeat-containing protein 61-like [Solanum tuberosum]
Capana09g000097	up	[I]	Lipid transport and metabolism	Biological Process: very long-chain fatty acid metabolic process (GO:0000038);; Molecular Function: C-4 methylsterol oxidase activity (GO:0000254);; Molecular Function: iron ion binding (GO:0005506);; Cellular Component: endoplasmic reticulum membrane (GO:0005789);; Cellular Component: plasma membrane (GO:0005886);; Biological Process: fatty acid biosynthetic process (GO:0006633);; Biological Pro…	--	--	--	WAX2 C-terminal domain;; Fatty acid hydroxylase superfamily	Protein ECERIFERUM 3 GN=MTI20.3 OS=Arabidopsis thaliana (Mouse-ear cress) PE=1 SV=1	PREDICTED: protein ECERIFERUM 3-like [Solanum tuberosum]
Capana09g000099	up	[IR]	--	Biological Process: lipid metabolic process (GO:0006629);; Molecular Function: hydrolase activity, acting on ester bonds (GO:0016788);;	--	--	--	--	GDSL esterase/lipase At2g40250 (Precursor) GN=At2g40250 OS=Arabidopsis thaliana (Mouse-ear cress) PE=2 SV=1	PREDICTED: GDSL esterase/lipase At2g24560-like [Nicotiana tomentosiformis]
Capana09g000129	up	--	--	--	--	[R]	General function prediction only	BTB/POZ domain	BTB/POZ domain-containing protein At4g30940 GN=At4g30940 OS=Arabidopsis thaliana (Mouse-ear cress) PE=2 SV=1	PREDICTED: BTB/POZ domain-containing protein At4g30940-like [Solanum lycopersicum]
Capana09g000174	up	[RTKL]	--	Molecular Function: protein serine/threonine kinase activity (GO:0004674);; Molecular Function: ATP binding (GO:0005524);; Biological Process: protein phosphorylation (GO:0006468);;	K04368|0.0|pop:POPTR_577971|MAP2K1, MEK1;EC:2.7.12.2|hypothetical protein; K04368 mitogen-activated protein kinase kinase 1 [EC:2.7.12.2]	[T]	Signal transduction mechanisms	Protein kinase domain;; Protein tyrosine kinase;; Kinase-like	Mitogen-activated protein kinase kinase 2 GN=F27B13.50 OS=Arabidopsis thaliana (Mouse-ear cress) PE=1 SV=2	mitogen-activated protein kinase kinase [Lycium chinense]
Capana09g000108	up	[R]	General function prediction only	Cellular Component: integral component of membrane (GO:0016021);;	K07297|1e-148|vvi:100262144|ADIPOR;ADIPOR|hypothetical protein LOC100262144; K07297 adiponectin receptor	[RT]	--	Haemolysin-III related	Heptahelical transmembrane protein 2 GN=HHP2 OS=Arabidopsis thaliana (Mouse-ear cress) PE=2 SV=1	PREDICTED: ADIPOR-like receptor CG5315-like [Solanum tuberosum]
Capana09g000064	up	[TK]	--	Biological Process: phosphorelay signal transduction system (GO:0000160);; Molecular Function: DNA binding (GO:0003677);; Molecular Function: chromatin binding (GO:0003682);;	K14491|0.0|vvi:100259369|ARR-B;ARR-B|hypothetical protein LOC100259369; K14491 two-component response regulator ARR-B family	[K]	Transcription	Response regulator receiver domain;; Myb-like DNA-binding domain	Two-component response regulator ARR12 GN=ARR12 OS=Arabidopsis thaliana (Mouse-ear cress) PE=2 SV=2	PREDICTED: two-component response regulator ARR18-like [Solanum tuberosum]
Capana09g000148	up	[S]	Function unknown	Cellular Component: cytosol (GO:0005829);;	K09705|4e-97|pop:POPTR_836179|--|hypothetical protein; K09705 hypothetical protein	--	--	Cupin superfamily (DUF985)	--	PREDICTED: uncharacterized protein LOC101251550 [Solanum lycopersicum]
Capana09g000103	up	--	--	--	--	[I]	Lipid transport and metabolism	Oxysterol-binding protein	Oxysterol-binding protein-related protein 1C GN=ORP1C OS=Arabidopsis thaliana (Mouse-ear cress) PE=2 SV=1	PREDICTED: oxysterol-binding protein-related protein 1C-like [Solanum lycopersicum]
Capana09g000168	up	--	--	Cellular Component: photosystem II (GO:0009523);; Biological Process: photosynthesis (GO:0015979);;	--	--	--	Photosystem II reaction centre X protein (PsbX)	--	PREDICTED: uncharacterized protein LOC102595674 [Solanum tuberosum]
Capana09g000037	up	--	--	Molecular Function: nucleic acid binding (GO:0003676);;	--	[R]	General function prediction only	--	Early nodulin-75 (Fragment) GN=ENOD2 OS=Lupinus luteus (European yellow lupin) PE=2 SV=1	PREDICTED: zinc finger BED domain-containing protein DAYSLEEPER-like isoform X1 [Solanum lycopersicum]
Capana09g000144	up	--	--	--	K13464|1e-47|vvi:100254231|JAZ;JAZ|hypothetical protein LOC100254231; K13464 jasmonate ZIM domain-containing protein	--	--	tify domain;; Divergent CCT motif	Protein TIFY 10A GN=T29M8.5 OS=Arabidopsis thaliana (Mouse-ear cress) PE=1 SV=1	PREDICTED: protein TIFY 10A-like [Solanum tuberosum]
Capana09g000051	up	--	--	--	--	--	--	--	--	PREDICTED: uncharacterized protein LOC101264293 [Solanum lycopersicum]
Capana09g000116	up	--	--	Biological Process: metabolic process (GO:0008152);; Molecular Function: transferase activity, transferring hexosyl groups (GO:0016758);;	K13495|1e-120|rcu:RCOM_1099970|CISZOG;EC:2.4.1.215|UDP-glucosyltransferase, putative (EC:2.4.1.203); K13495 cis-zeatin O-glucosyltransferase [EC:2.4.1.215]	[GC]	--	UDP-glucoronosyl and UDP-glucosyl transferase	Zeatin O-glucosyltransferase GN=ZOG1 OS=Phaseolus lunatus (Lima bean) PE=2 SV=1	PREDICTED: zeatin O-glucosyltransferase-like [Solanum tuberosum]
Capana09g000149	up	[K]	Transcription	Cellular Component: viral nucleocapsid (GO:0019013);; Cellular Component: intracellular ribonucleoprotein complex (GO:0030529);;	K12620|1e-43|rcu:RCOM_0392140|LSM1;LSM1|lsm1, putative; K12620 U6 snRNA-associated Sm-like protein LSm1	[A]	RNA processing and modification	LSM domain	Sm-like protein LSM1B {ECO:0000305} OS=Arabidopsis thaliana (Mouse-ear cress) PE=1 SV=1	PREDICTED: U6 snRNA-associated Sm-like protein LSm1 isoform X1 [Nicotiana sylvestris]
Capana09g000023	up	--	--	Molecular Function: DNA binding (GO:0003677);; Molecular Function: transcription factor activity, sequence-specific DNA binding (GO:0003700);; Cellular Component: nucleus (GO:0005634);; Biological Process: regulation of transcription, DNA-templated (GO:0006355);;	--	--	--	AP2 domain	Ethylene-responsive transcription factor WIN1 GN=F9L1.31 OS=Arabidopsis thaliana (Mouse-ear cress) PE=2 SV=1	PREDICTED: ethylene-responsive transcription factor WIN1-like isoform X1 [Solanum lycopersicum]
Capana09g000181	up	--	--	--	--	--	--	--	--	PREDICTED: uncharacterized protein LOC102591923 [Solanum tuberosum]
Capana09g000065	up	[M]	Cell wall/membrane/envelope biogenesis	Molecular Function: transporter activity (GO:0005215);; Cellular Component: mitochondrion (GO:0005739);; Cellular Component: vacuolar membrane (GO:0005774);; Cellular Component: endoplasmic reticulum (GO:0005783);; Cellular Component: Golgi apparatus (GO:0005794);; Cellular Component: plasma membrane (GO:0005886);; Biological Process: transport (GO:0006810);; Biological Process: response to heat …	K03098|1e-115|rcu:RCOM_0700620|--|apolipoprotein d, putative; K03098 outer membrane lipoprotein Blc	[M]	Cell wall/membrane/envelope biogenesis	Lipocalin-like domain;; Lipocalin / cytosolic fatty-acid binding protein family	--	lipocalin protein [Capsicum annuum]
Capana09g000132	up	--	--	Cellular Component: endoplasmic reticulum membrane (GO:0005789);; Cellular Component: integral component of membrane (GO:0016021);;	--	--	--	Reticulon;; Root cap	Reticulon-like protein B21 GN=RTNLB21 OS=Arabidopsis thaliana (Mouse-ear cress) PE=2 SV=2	PREDICTED: reticulon-like protein B21 [Solanum lycopersicum]
Capana09g000146	up	--	--	Biological Process: pentose-phosphate shunt (GO:0006098);; Biological Process: rRNA processing (GO:0006364);; Cellular Component: chloroplast (GO:0009507);; Cellular Component: photosystem I (GO:0009522);; Cellular Component: photosystem II (GO:0009523);; Biological Process: response to high light intensity (GO:0009644);; Biological Process: response to sucrose (GO:0009744);; Biological Process: …	K08908|1e-158|vvi:100243962|LHCA2;LHCA2|hypothetical protein LOC100243962; K08908 light-harvesting complex I chlorophyll a/b binding protein 2	--	--	Chlorophyll A-B binding protein	Chlorophyll a-b binding protein, chloroplastic (Precursor) OS=Petunia hybrida (Petunia) PE=2 SV=1	PREDICTED: chlorophyll a-b binding protein, chloroplastic-like [Solanum tuberosum]
Capana09g000134	up	[GC]	--	Biological Process: metabolic process (GO:0008152);; Molecular Function: transferase activity, transferring hexosyl groups (GO:0016758);;	K13495|4e-55|vvi:100262460|CISZOG;EC:2.4.1.215|hypothetical protein LOC100262460; K13495 cis-zeatin O-glucosyltransferase [EC:2.4.1.215]	[GC]	--	UDP-glucoronosyl and UDP-glucosyl transferase	Zeatin O-glucosyltransferase GN=ZOG1 OS=Phaseolus lunatus (Lima bean) PE=2 SV=1	PREDICTED: zeatin O-glucosyltransferase-like [Nicotiana sylvestris]
Capana09g000048	up	--	--	Molecular Function: inorganic diphosphatase activity (GO:0004427);; Molecular Function: hydrogen-translocating pyrophosphatase activity (GO:0009678);; Biological Process: proton transport (GO:0015992);; Cellular Component: membrane (GO:0016020);; Molecular Function: 2-alkenal reductase [NAD(P)] activity (GO:0032440);; Biological Process: transmembrane transport (GO:0055085);; Biological Process: …	K01507|0.0|pop:POPTR_828371|ppa;EC:3.6.1.1|vacuolar H+-translocating inorganic pyrophosphatase (EC:3.6.1.1); K01507 inorganic pyrophosphatase [EC:3.6.1.1]	--	--	Inorganic H+ pyrophosphatase	Pyrophosphate-energized vacuolar membrane proton pump OS=Vigna radiata var. radiata (Mung bean) PE=1 SV=4	PREDICTED: pyrophosphate-energized vacuolar membrane proton pump-like [Solanum tuberosum]
Capana09g000018	up	[J]	Translation, ribosomal structure and biogenesis	Molecular Function: structural constituent of ribosome (GO:0003735);; Cellular Component: ribosome (GO:0005840);; Biological Process: DNA-templated transcription, elongation (GO:0006354);; Biological Process: translation (GO:0006412);;	K02961|1e-51|vvi:100246478|RP-S17, MRPS17, rpsQ;RP-S17, MRPS17, rpsQ|hypothetical protein LOC100246478; K02961 small subunit ribosomal protein S17	[J]	Translation, ribosomal structure and biogenesis	Ribosomal protein S17	30S ribosomal protein S17, chloroplastic GN=rps17 OS=Thalassiosira pseudonana (Marine diatom) PE=3 SV=1	PREDICTED: 30S ribosomal protein S17, chloroplastic-like isoform X1 [Solanum tuberosum]
Capana09g000083	up	--	--	Molecular Function: actin binding (GO:0003779);; Biological Process: fatty acid catabolic process (GO:0009062);; Biological Process: actin cytoskeleton organization (GO:0030036);;	--	--	--	Profilin	--	PREDICTED: uncharacterized protein LOC101264544 [Solanum lycopersicum]
Capana09g000130	up	--	--	--	--	[R]	General function prediction only	BTB/POZ domain	BTB/POZ domain-containing protein At4g30940 GN=At4g30940 OS=Arabidopsis thaliana (Mouse-ear cress) PE=2 SV=1	PREDICTED: BTB/POZ domain-containing protein At4g30940-like [Solanum lycopersicum]
Capana09g000025	up	[S]	Function unknown	--	--	[R]	General function prediction only	Leucine rich repeat;; Leucine Rich repeats (2 copies);; Leucine Rich Repeat;; Leucine Rich repeat;; Leucine rich repeat N-terminal domain	Receptor-like protein 12 (Precursor) GN=RLP12 OS=Arabidopsis thaliana (Mouse-ear cress) PE=2 SV=2	PREDICTED: receptor-like protein 12-like [Solanum tuberosum]
Capana09g000123	up	[U]	Intracellular trafficking, secretion, and vesicular transport	Molecular Function: GTPase activity (GO:0003924);; Molecular Function: signal recognition particle binding (GO:0005047);; Molecular Function: GTP binding (GO:0005525);; Cellular Component: signal recognition particle receptor complex (GO:0005785);; Biological Process: SRP-dependent cotranslational protein targeting to membrane (GO:0006614);; Biological Process: protein targeting to vacuole (GO:00…	K13431|0.0|vvi:100256941|SRPR;SRPR|hypothetical protein LOC100256941; K13431 signal recognition particle receptor subunit alpha	[U]	Intracellular trafficking, secretion, and vesicular transport	Signal recognition particle, alpha subunit, N-terminal;; SRP54-type protein, GTPase domain;; SRP54-type protein, helical bundle domain	Signal recognition particle 54 kDa protein 1 OS=Solanum lycopersicum (Tomato) PE=3 SV=1	PREDICTED: signal recognition particle receptor subunit alpha [Solanum lycopersicum]
Capana09g000127	up	[L]	Replication, recombination and repair	Biological Process: base-excision repair (GO:0006284);; Biological Process: DNA methylation (GO:0006306);; Molecular Function: DNA-3-methyladenine glycosylase activity (GO:0008725);;	K01246|1e-134|vvi:100267363|tag;EC:3.2.2.20|hypothetical protein LOC100267363; K01246 DNA-3-methyladenine glycosylase I [EC:3.2.2.20]	--	--	Methyladenine glycosylase	--	PREDICTED: uncharacterized protein LOC102595001 isoform X1 [Solanum tuberosum]
Capana09g000032	up	--	--	Biological Process: pentose-phosphate shunt (GO:0006098);; Biological Process: rRNA processing (GO:0006364);; Biological Process: unsaturated fatty acid biosynthetic process (GO:0006636);; Biological Process: response to cold (GO:0009409);; Cellular Component: chloroplast thylakoid membrane (GO:0009535);; Cellular Component: chloroplast thylakoid lumen (GO:0009543);; Cellular Component: chloropla…	--	--	--	--	Thylakoid lumenal 16.5 kDa protein, chloroplastic (Precursor) GN=At4g02530 OS=Arabidopsis thaliana (Mouse-ear cress) PE=1 SV=3	PREDICTED: thylakoid lumenal 16.5 kDa protein, chloroplastic [Solanum lycopersicum]
Capana09g000163	up	[S]	Function unknown	--	--	[T]	Signal transduction mechanisms	NB-ARC domain;; Leucine rich repeat;; Leucine Rich repeats (2 copies)	Probable disease resistance protein At4g27220 GN=At4g27220 OS=Arabidopsis thaliana (Mouse-ear cress) PE=2 SV=1	PREDICTED: probable disease resistance protein At4g27220 [Sesamum indicum]
Capana09g000040	up	--	--	--	--	[R]	General function prediction only	C2 domain;; Synaptotagmin-like mitochondrial-lipid-binding domain	Synaptotagmin-5 GN=T25N20.15 OS=Arabidopsis thaliana (Mouse-ear cress) PE=2 SV=1	PREDICTED: synaptotagmin-5-like [Solanum lycopersicum]
Capana09g000152	up	--	--	Cellular Component: Golgi apparatus (GO:0005794);;	--	--	--	GDSL/SGNH-like Acyl-Esterase family found in Pmr5 and Cas1p;; PMR5 N terminal Domain	Protein trichome birefringence-like 16 GN=TBL16 OS=Arabidopsis thaliana (Mouse-ear cress) PE=2 SV=1	PREDICTED: protein trichome birefringence-like 16 [Solanum lycopersicum]
Capana09g000061	up	[F]	Nucleotide transport and metabolism	Molecular Function: adenylate kinase activity (GO:0004017);; Molecular Function: ATP binding (GO:0005524);; Biological Process: DNA-templated transcription, elongation (GO:0006354);; Cellular Component: chloroplast thylakoid membrane (GO:0009535);; Cellular Component: chloroplast envelope (GO:0009941);; Biological Process: photosynthesis (GO:0015979);; Biological Process: nucleotide phosphorylati…	K00939|0.0|pop:POPTR_912756|adk, AK;EC:2.7.4.3|nucleotide kinase (EC:2.7.4.3); K00939 adenylate kinase [EC:2.7.4.3]	[F]	Nucleotide transport and metabolism	Adenylate kinase;; Domain of unknown function (DUF1995);; AAA domain	Adenylate kinase 5, chloroplastic (Precursor) GN=At5g35170 OS=Arabidopsis thaliana (Mouse-ear cress) PE=1 SV=1	PREDICTED: uncharacterized protein LOC102585944 isoform X1 [Solanum tuberosum]
Capana09g000185	up	[C]	Energy production and conversion	Molecular Function: UDP-N-acetylmuramate dehydrogenase activity (GO:0008762);; Biological Process: cytokinin metabolic process (GO:0009690);; Molecular Function: cytokinin dehydrogenase activity (GO:0019139);; Cellular Component: intracellular membrane-bounded organelle (GO:0043231);; Cellular Component: cytoplasmic part (GO:0044444);; Molecular Function: flavin adenine dinucleotide binding (GO:0…	K00279|1e-67|vvi:100245978|CKX;EC:1.5.99.12|hypothetical protein LOC100245978; K00279 cytokinin dehydrogenase [EC:1.5.99.12]	[C]	Energy production and conversion	FAD binding domain	Cytokinin dehydrogenase 3 (Precursor) GN=CKX3 OS=Arabidopsis thaliana (Mouse-ear cress) PE=1 SV=1	cytokinin oxidase/dehydrogenase-like, partial [Solanum lycopersicum]
Capana09g000074	up	[EH]	--	Biological Process: metabolic process (GO:0008152);;	K01658|1e-115|pop:POPTR_419417|trpG;EC:4.1.3.27|ASB2; anthranilate synthase, beta subunit, ASB2 (EC:4.1.3.27); K01658 anthranilate synthase component II [EC:4.1.3.27]	[E]	Amino acid transport and metabolism	Glutamine amidotransferase class-I;; Peptidase C26	Anthranilate synthase beta subunit 1, chloroplastic (Precursor) GN=F4F7.39 OS=Arabidopsis thaliana (Mouse-ear cress) PE=1 SV=1	PREDICTED: anthranilate synthase beta subunit 2, chloroplastic-like [Solanum lycopersicum]
Capana09g000104	up	[O]	Posttranslational modification, protein turnover, chaperones	Molecular Function: zinc ion binding (GO:0008270);;	--	[O]	Posttranslational modification, protein turnover, chaperones	Ring finger domain;; RING-H2 zinc finger domain;; Zinc finger, C3HC4 type (RING finger);; RING-like zinc finger;; zinc-RING finger domain;; Zinc finger, C3HC4 type (RING finger);; Zinc finger, C3HC4 type (RING finger);; Anaphase-promoting complex subunit 11 RING-H2 finger	E3 ubiquitin ligase BIG BROTHER-related GN=BBR OS=Arabidopsis thaliana (Mouse-ear cress) PE=2 SV=1	PREDICTED: E3 ubiquitin ligase BIG BROTHER-related-like [Solanum tuberosum]
Capana09g000102	up	--	--	Molecular Function: 1-phosphatidylinositol binding (GO:0005545);; Cellular Component: membrane (GO:0016020);; Cellular Component: clathrin-coated vesicle (GO:0030136);; Molecular Function: clathrin binding (GO:0030276);; Biological Process: clathrin coat assembly (GO:0048268);;	--	[TU]	--	ANTH domain;; ENTH domain	Putative clathrin assembly protein At5g35200 GN=At5g35200 OS=Arabidopsis thaliana (Mouse-ear cress) PE=1 SV=1	PREDICTED: putative clathrin assembly protein At5g35200-like [Solanum tuberosum]
Capana09g000013	up	--	--	--	--	[T]	Signal transduction mechanisms	NB-ARC domain	Putative late blight resistance protein homolog R1A-6 GN=R1A-6 OS=Solanum demissum (Wild potato) PE=3 SV=2	PREDICTED: putative late blight resistance protein homolog R1C-3-like, partial [Solanum tuberosum]
Capana09g000143	up	[R]	General function prediction only	Molecular Function: nucleotide binding (GO:0000166);; Molecular Function: RNA binding (GO:0003723);; Cellular Component: nucleus (GO:0005634);; Biological Process: mRNA processing (GO:0006397);;	--	[R]	General function prediction only	RNA recognition motif. (a.k.a. RRM, RBD, or RNP domain)	Oligouridylate-binding protein 1 GN=UBP1 OS=Nicotiana plumbaginifolia (Leadwort-leaved tobacco) PE=2 SV=1	PREDICTED: oligouridylate-binding protein 1 [Nicotiana sylvestris]
Capana09g000050	up	--	--	--	--	[R]	General function prediction only	Leucine rich repeat;; Leucine Rich repeat;; Leucine Rich repeats (2 copies)	F-box/LRR-repeat protein 3 GN=FBL3 OS=Arabidopsis thaliana (Mouse-ear cress) PE=2 SV=1	PREDICTED: F-box/LRR-repeat protein 14-like isoform X1 [Solanum lycopersicum]
Capana09g000062	up	--	--	Molecular Function: ATP binding (GO:0005524);; Biological Process: ATP biosynthetic process (GO:0006754);; Cellular Component: integral component of membrane (GO:0016021);; Molecular Function: ATPase activity (GO:0016887);; Molecular Function: metal ion binding (GO:0046872);;	K01535|0.0|vvi:100267065|PMA1, PMA2;EC:3.6.3.6|hypothetical protein LOC100267065; K01535 H+-transporting ATPase [EC:3.6.3.6]	[P]	Inorganic ion transport and metabolism	E1-E2 ATPase;; haloacid dehalogenase-like hydrolase;; Cation transporter/ATPase, N-terminus;; Cation transport ATPase (P-type)	ATPase 8, plasma membrane-type GN=AHA8 OS=Arabidopsis thaliana (Mouse-ear cress) PE=3 SV=1	PREDICTED: ATPase 8, plasma membrane-type-like [Solanum tuberosum]
Capana09g000078	up	--	--	--	--	[M]	Cell wall/membrane/envelope biogenesis	Pectinacetylesterase	Pectin acetylesterase 8 {ECO:0000303|PubMed:25115560} (Precursor) OS=Arabidopsis thaliana (Mouse-ear cress) PE=2 SV=1	PREDICTED: protein notum homolog, partial [Solanum tuberosum]
Capana09g000031	up	--	--	--	--	--	--	--	Methyl-CpG-binding domain-containing protein 10 GN=MBD10 OS=Arabidopsis thaliana (Mouse-ear cress) PE=1 SV=1	PREDICTED: methyl-CpG-binding domain-containing protein 10-like [Solanum tuberosum]
Capana09g000016	up	[C]	Energy production and conversion	Molecular Function: pyruvate dehydrogenase (acetyl-transferring) activity (GO:0004739);; Biological Process: glycolytic process (GO:0006096);; Cellular Component: chloroplast stroma (GO:0009570);; Cellular Component: chloroplast envelope (GO:0009941);; Biological Process: oxidation-reduction process (GO:0055114);;	K00161|0.0|rcu:RCOM_1339660|PDHA, pdhA;EC:1.2.4.1|pyruvate dehydrogenase, putative (EC:1.2.4.1); K00161 pyruvate dehydrogenase E1 component subunit alpha [EC:1.2.4.1]	[C]	Energy production and conversion	Dehydrogenase E1 component;; Thiamine pyrophosphate enzyme, C-terminal TPP binding domain	Pyruvate dehydrogenase E1 component subunit alpha-3, chloroplastic (Precursor) OS=Arabidopsis thaliana (Mouse-ear cress) PE=1 SV=1	PREDICTED: pyruvate dehydrogenase E1 component subunit alpha-3, chloroplastic-like [Solanum lycopersicum]
Capana09g000038	up	--	--	Cellular Component: chloroplast (GO:0009507);; Cellular Component: membrane (GO:0016020);;	--	--	--	Hydrophobic seed protein;; Probable lipid transfer	36.4 kDa proline-rich protein GN=TPRP-F1 OS=Solanum lycopersicum (Tomato) PE=2 SV=1	PREDICTED: 36.4 kDa proline-rich protein-like [Solanum tuberosum]
Capana09g000060	up	--	--	Cellular Component: integral component of membrane (GO:0016021);;	--	[U]	Intracellular trafficking, secretion, and vesicular transport	Endomembrane protein 70	Transmembrane 9 superfamily member 11 {ECO:0000305} (Precursor) OS=Arabidopsis thaliana (Mouse-ear cress) PE=2 SV=1	PREDICTED: transmembrane 9 superfamily member 4-like [Solanum tuberosum]
Capana09g000128	up	[J]	Translation, ribosomal structure and biogenesis	Molecular Function: translation initiation factor activity (GO:0003743);; Molecular Function: translation elongation factor activity (GO:0003746);; Biological Process: translational initiation (GO:0006413);; Biological Process: translational frameshifting (GO:0006452);; Molecular Function: ribosome binding (GO:0043022);; Biological Process: positive regulation of translational elongation (GO:0045…	K03263|1e-107|vvi:100253611|--|hypothetical protein LOC100253611; K03263 translation initiation factor eIF-5A	[J]	Translation, ribosomal structure and biogenesis	Eukaryotic elongation factor 5A hypusine, DNA-binding OB fold	Eukaryotic translation initiation factor 5A-4 OS=Solanum lycopersicum (Tomato) PE=2 SV=1	mary storys protein [Capsicum annuum]
Capana09g000015	up	--	--	--	--	[T]	Signal transduction mechanisms	NB-ARC domain;; Zinc finger C-x8-C-x5-C-x3-H type (and similar)	Putative late blight resistance protein homolog R1B-14 GN=R1B-14 OS=Solanum demissum (Wild potato) PE=3 SV=1	disease resistance protein RGH3 [Solanum chacoense]
Capana09g000109	up	--	--	--	--	--	--	PLATZ transcription factor	--	PREDICTED: uncharacterized protein LOC101249994 [Solanum lycopersicum]
Capana09g000009	up	--	--	Molecular Function: ADP binding (GO:0043531);;	--	[T]	Signal transduction mechanisms	NB-ARC domain	Putative late blight resistance protein homolog R1B-17 GN=R1B-17 OS=Solanum demissum (Wild potato) PE=3 SV=1	PREDICTED: putative late blight resistance protein homolog R1A-3 [Solanum lycopersicum]
Capana09g000126	up	--	--	Biological Process: base-excision repair (GO:0006284);; Biological Process: DNA methylation (GO:0006306);; Molecular Function: DNA-3-methyladenine glycosylase activity (GO:0008725);;	K01246|1e-37|vvi:100267363|tag;EC:3.2.2.20|hypothetical protein LOC100267363; K01246 DNA-3-methyladenine glycosylase I [EC:3.2.2.20]	--	--	--	--	PREDICTED: uncharacterized protein LOC101267869 isoform X2 [Solanum lycopersicum]
Capana09g000133	up	[RTKL]	--	Molecular Function: protein serine/threonine kinase activity (GO:0004674);; Molecular Function: ATP binding (GO:0005524);; Cellular Component: endoplasmic reticulum (GO:0005783);; Biological Process: protein phosphorylation (GO:0006468);; Biological Process: multicellular organism development (GO:0007275);; Biological Process: stomatal movement (GO:0010118);; Biological Process: basipetal auxin t…	--	[T]	Signal transduction mechanisms	Protein kinase domain;; Protein tyrosine kinase;; Kinase-like	CBL-interacting serine/threonine-protein kinase 6 GN=At4g30960 OS=Arabidopsis thaliana (Mouse-ear cress) PE=1 SV=1	PREDICTED: CBL-interacting serine/threonine-protein kinase 6-like [Solanum tuberosum]
Capana09g000027	up	--	--	--	--	[R]	General function prediction only	Leucine rich repeat;; Leucine Rich repeats (2 copies);; Leucine Rich Repeat	Receptor-like protein 12 (Precursor) GN=RLP12 OS=Arabidopsis thaliana (Mouse-ear cress) PE=2 SV=2	PREDICTED: receptor-like protein 12 [Solanum lycopersicum]
Capana09g000075	up	--	--	--	--	--	--	Helix-loop-helix DNA-binding domain	Transcription factor bHLH66 GN=F27D4.17 OS=Arabidopsis thaliana (Mouse-ear cress) PE=2 SV=1	PREDICTED: transcription factor bHLH66-like [Solanum lycopersicum]
Capana09g000179	up	--	--	--	--	--	--	Kelch motif	--	PREDICTED: uncharacterized protein LOC104230734 isoform X2 [Nicotiana sylvestris]
Capana09g000017	up	[R]	General function prediction only	Molecular Function: DNA binding (GO:0003677);; Cellular Component: nuclear envelope (GO:0005635);; Biological Process: regulation of transcription, DNA-templated (GO:0006355);; Molecular Function: metal ion binding (GO:0046872);;	K14321|1e-111|vvi:100243153|NUPL2, CG1;NUPL2, CG1|hypothetical protein LOC100243153	--	--	Zinc finger C-x8-C-x5-C-x3-H type (and similar)	Zinc finger CCCH domain-containing protein 16 OS=Arabidopsis thaliana (Mouse-ear cress) PE=1 SV=2	PREDICTED: zinc finger CCCH domain-containing protein 16-like [Solanum tuberosum]
Capana09g000008	up	--	--	--	--	[OPR]	--	Peptidase family M28;; Transferrin receptor-like dimerisation domain	Probable glutamate carboxypeptidase 2 GN=AMP1 OS=Arabidopsis thaliana (Mouse-ear cress) PE=1 SV=3	PREDICTED: probable glutamate carboxypeptidase 2-like [Solanum tuberosum]
Capana09g000022	up	--	--	--	--	[P]	Inorganic ion transport and metabolism	SPX domain	SPX domain-containing protein 2 GN=SPX2 OS=Arabidopsis thaliana (Mouse-ear cress) PE=2 SV=1	PREDICTED: SPX domain-containing protein 2-like [Solanum tuberosum]
Capana09g000138	up	[M]	Cell wall/membrane/envelope biogenesis	Biological Process: sucrose metabolic process (GO:0005985);; Biological Process: biosynthetic process (GO:0009058);; Molecular Function: sucrose synthase activity (GO:0016157);;	K00695|0.0|vvi:100249279|E2.4.1.13;EC:2.4.1.13|hypothetical protein LOC100249279; K00695 sucrose synthase [EC:2.4.1.13]	[M]	Cell wall/membrane/envelope biogenesis	Sucrose synthase;; Glycosyl transferases group 1;; Glycosyl transferases group 1	Sucrose synthase OS=Solanum tuberosum (Potato) PE=1 SV=1	sucrose synthase [Solanum tuberosum]
Capana09g000044	up	--	--	--	--	--	--	--	TMV resistance protein N GN=N OS=Nicotiana glutinosa (Tobacco) PE=1 SV=1	PREDICTED: TMV resistance protein N-like [Nicotiana sylvestris]
Capana09g000150	up	[R]	General function prediction only	Cellular Component: membrane (GO:0016020);;	--	--	--	von Willebrand factor type A domain;; von Willebrand factor type A domain;; von Willebrand factor type A domain	--	PREDICTED: uncharacterized protein LOC102582049 [Solanum tuberosum]
Capana09g000147	up	[RTKL]	--	Molecular Function: protein kinase activity (GO:0004672);; Molecular Function: ATP binding (GO:0005524);; Biological Process: protein phosphorylation (GO:0006468);; Cellular Component: membrane (GO:0016020);;	K08908|0.0|vvi:100268126|LHCA2;LHCA2|hypothetical protein LOC100268126	--	--	Protein kinase domain;; Protein tyrosine kinase;; Leucine rich repeat;; Leucine Rich repeats (2 copies);; Leucine Rich Repeat;; Leucine rich repeat N-terminal domain	Pollen receptor-like kinase 3 {ECO:0000303|PubMed:12139002} (Precursor) OS=Arabidopsis thaliana (Mouse-ear cress) PE=1 SV=1	PREDICTED: probable inactive leucine-rich repeat receptor-like protein kinase At5g20690-like [Solanum tuberosum]
Capana09g000028	up	--	--	Biological Process: response to ethylene (GO:0009723);; Biological Process: response to auxin (GO:0009733);; Biological Process: animal organ senescence (GO:0010260);;	K14515|0.0|vvi:100267990|EBF1_2;EBF1_2|hypothetical protein LOC100267990; K14515 EIN3-binding F-box protein	[R]	General function prediction only	Leucine Rich repeat;; Leucine Rich repeats (2 copies);; F-box domain	EIN3-binding F-box protein 1 GN=F13B15.15 OS=Arabidopsis thaliana (Mouse-ear cress) PE=1 SV=1	F-box protein [Capsicum annuum]
Capana09g000183	up	--	--	Cellular Component: nucleus (GO:0005634);; Cellular Component: cytoplasm (GO:0005737);; Biological Process: nucleosome assembly (GO:0006334);;	K11279|0.0|vvi:100261732|--|hypothetical protein LOC100261732; K11279 nucleosome assembly protein 1-like 1	[BD]	--	Nucleosome assembly protein (NAP)	Nucleosome assembly protein 1;2 (Precursor) GN=NAP1;2 OS=Nicotiana tabacum (Common tobacco) PE=1 SV=1	PREDICTED: nucleosome assembly protein 1;2 [Solanum lycopersicum]
Capana09g000077	up	--	--	Molecular Function: cytochrome-c oxidase activity (GO:0004129);; Cellular Component: mitochondrion (GO:0005739);; Biological Process: hydrogen ion transmembrane transport (GO:1902600);;	--	--	--	Cytochrome oxidase c subunit VIb	--	PREDICTED: uncharacterized protein LOC104241843 [Nicotiana sylvestris]
Capana09g000120	up	--	--	Molecular Function: hydroxycinnamoyltransferase activity (GO:0050734);;	K13065|1e-104|vvi:100265530|E2.3.1.133, HCT;EC:2.3.1.133|hypothetical protein LOC100265530; K13065 shikimate O-hydroxycinnamoyltransferase [EC:2.3.1.133]	--	--	Transferase family	Shikimate O-hydroxycinnamoyltransferase GN=HST OS=Nicotiana tabacum (Common tobacco) PE=1 SV=1	PREDICTED: shikimate O-hydroxycinnamoyltransferase-like [Nicotiana tomentosiformis]
Capana09g000072	up	[M]	Cell wall/membrane/envelope biogenesis	Biological Process: metabolic process (GO:0008152);; Molecular Function: polygalacturonate 4-alpha-galacturonosyltransferase activity (GO:0047262);;	K13648|0.0|vvi:100251205|GAUT;EC:2.4.1.43|hypothetical protein LOC100251205; K13648 alpha-1,4-galacturonosyltransferase [EC:2.4.1.43]	--	--	Glycosyl transferase family 8	Probable galacturonosyltransferase 6 GN=GAUT6 OS=Arabidopsis thaliana (Mouse-ear cress) PE=2 SV=1	PREDICTED: probable galacturonosyltransferase 6-like isoform X2 [Solanum tuberosum]
Capana09g000084	up	--	--	Molecular Function: zinc ion binding (GO:0008270);;	--	[O]	Posttranslational modification, protein turnover, chaperones	RING-like zinc finger;; Ring finger domain;; Zinc finger, C3HC4 type (RING finger);; Zinc finger, C3HC4 type (RING finger)	E3 ubiquitin-protein ligase At4g11680 GN=At4g11680 OS=Arabidopsis thaliana (Mouse-ear cress) PE=2 SV=1	PREDICTED: uncharacterized protein DDB_G0271670-like isoform X1 [Solanum tuberosum]
Capana09g000176	up	[RTKL]	--	Molecular Function: protein serine/threonine kinase activity (GO:0004674);; Molecular Function: ubiquitin-protein transferase activity (GO:0004842);; Molecular Function: ATP binding (GO:0005524);; Biological Process: protein phosphorylation (GO:0006468);; Biological Process: response to stress (GO:0006950);; Biological Process: protein ubiquitination (GO:0016567);; Molecular Function: ligase acti…	--	--	--	Protein tyrosine kinase;; Protein kinase domain;; U-box domain;; Universal stress protein family	Serine/threonine-protein kinase GN=PUB34 OS=Arabidopsis thaliana (Mouse-ear cress) PE=3 SV=1	PREDICTED: U-box domain-containing protein 34 [Solanum lycopersicum]
Capana09g000114	up	--	--	--	K13495|6e-21|pop:POPTR_560466|CISZOG;EC:2.4.1.215|hypothetical protein; K13495 cis-zeatin O-glucosyltransferase [EC:2.4.1.215]	--	--	--	Zeatin O-glucosyltransferase GN=ZOG1 OS=Phaseolus lunatus (Lima bean) PE=2 SV=1	PREDICTED: zeatin O-glucosyltransferase-like [Solanum lycopersicum]
Capana09g000106	up	--	--	Molecular Function: DNA binding (GO:0003677);; Molecular Function: transcription factor activity, sequence-specific DNA binding (GO:0003700);; Cellular Component: nucleus (GO:0005634);; Biological Process: regulation of transcription, DNA-templated (GO:0006355);;	--	--	--	AP2 domain	AP2-like ethylene-responsive transcription factor At1g16060 GN=At1g16060 OS=Arabidopsis thaliana (Mouse-ear cress) PE=2 SV=1	unnamed protein product [Vitis vinifera]
Capana09g000113	up	--	--	Molecular Function: transferase activity, transferring hexosyl groups (GO:0016758);;	K13495|1e-120|vvi:100262460|CISZOG;EC:2.4.1.215|hypothetical protein LOC100262460; K13495 cis-zeatin O-glucosyltransferase [EC:2.4.1.215]	[GC]	--	UDP-glucoronosyl and UDP-glucosyl transferase	Zeatin O-glucosyltransferase GN=ZOG1 OS=Phaseolus lunatus (Lima bean) PE=2 SV=1	PREDICTED: zeatin O-glucosyltransferase-like [Nicotiana sylvestris]
Capana09g000030	up	--	--	Molecular Function: binding (GO:0005488);; Biological Process: regulation of transcription, DNA-templated (GO:0006355);; Biological Process: organelle organization (GO:0006996);; Biological Process: developmental process (GO:0044767);;	--	--	--	YABBY protein	Axial regulator YABBY 5 GN=YAB5 OS=Arabidopsis thaliana (Mouse-ear cress) PE=2 SV=1	PREDICTED: axial regulator YABBY 5-like [Solanum tuberosum]
Capana09g000096	up	--	--	--	--	--	--	--	--	PREDICTED: uncharacterized protein LOC101257399 isoform X1 [Solanum lycopersicum]
Capana09g000056	up	[G]	Carbohydrate transport and metabolism	Molecular Function: transporter activity (GO:0005215);; Biological Process: carbohydrate transport (GO:0008643);; Biological Process: nitrate transport (GO:0015706);; Cellular Component: integral component of membrane (GO:0016021);; Biological Process: transmembrane transport (GO:0055085);;	K13783|0.0|vvi:100248238|--|hypothetical protein LOC100248238; K13783 MFS transporter, OPA family, solute carrier family 37 (glycerol-3-phosphate transporter), member 1/2	[G]	Carbohydrate transport and metabolism	Major Facilitator Superfamily	Putative glycerol-3-phosphate transporter 5 GN=At2g13100 OS=Arabidopsis thaliana (Mouse-ear cress) PE=2 SV=2	PREDICTED: putative glycerol-3-phosphate transporter 5 [Solanum lycopersicum]
Capana09g000091	up	--	--	--	--	--	--	Protein of unknown function (DUF1350)	--	PREDICTED: uncharacterized protein LOC104222188 [Nicotiana sylvestris]
Capana09g000153	up	[O]	Posttranslational modification, protein turnover, chaperones	Molecular Function: threonine-type endopeptidase activity (GO:0004298);; Cellular Component: nucleus (GO:0005634);; Cellular Component: cytoplasm (GO:0005737);; Biological Process: ubiquitin-dependent protein catabolic process (GO:0006511);; Cellular Component: proteasome core complex, alpha-subunit complex (GO:0019773);;	K02730|1e-164|rcu:RCOM_0391800|PSMA6;EC:3.4.25.1|proteasome subunit alpha type, putative (EC:3.4.25.1); K02730 20S proteasome subunit alpha 1 [EC:3.4.25.1]	[O]	Posttranslational modification, protein turnover, chaperones	Proteasome subunit;; Proteasome subunit A N-terminal signature	Proteasome subunit alpha type-6 GN=PAA1 OS=Nicotiana tabacum (Common tobacco) PE=1 SV=1	PREDICTED: proteasome subunit alpha type-6 [Solanum lycopersicum]
Capana09g000112	up	--	--	Biological Process: metabolic process (GO:0008152);; Molecular Function: transferase activity, transferring hexosyl groups (GO:0016758);;	K13495|1e-62|vvi:100262460|CISZOG;EC:2.4.1.215|hypothetical protein LOC100262460; K13495 cis-zeatin O-glucosyltransferase [EC:2.4.1.215]	[GC]	--	UDP-glucoronosyl and UDP-glucosyl transferase	Zeatin O-glucosyltransferase GN=ZOG1 OS=Phaseolus lunatus (Lima bean) PE=2 SV=1	PREDICTED: zeatin O-glucosyltransferase-like [Solanum lycopersicum]
Capana09g000039	up	[R]	General function prediction only	Cellular Component: integral component of membrane (GO:0016021);;	K07297|1e-74|pop:POPTR_1117162|ADIPOR;ADIPOR|hypothetical protein; K07297 adiponectin receptor	[RT]	--	Haemolysin-III related	Heptahelical transmembrane protein 3 GN=HHP3 OS=Arabidopsis thaliana (Mouse-ear cress) PE=2 SV=2	hypothetical protein MIMGU_mgv1a009140mg [Erythranthe guttata]
Capana09g000142	up	--	--	Molecular Function: DNA binding (GO:0003677);; Molecular Function: transcription factor activity, sequence-specific DNA binding (GO:0003700);; Cellular Component: nucleus (GO:0005634);; Biological Process: regulation of transcription, DNA-templated (GO:0006355);; Biological Process: response to chitin (GO:0010200);;	--	--	--	AP2 domain	Ethylene-responsive transcription factor ERF017 GN=ERF017 OS=Arabidopsis thaliana (Mouse-ear cress) PE=2 SV=1	PREDICTED: ethylene-responsive transcription factor ERF017-like [Solanum tuberosum]
Capana09g000155	up	[OD]	--	Molecular Function: zinc ion binding (GO:0008270);;	K03868|1e-77|vvi:100259489|RBX1, ROC1;RBX1, ROC1|hypothetical protein LOC100259489; K03868 RING-box protein 1	[O]	Posttranslational modification, protein turnover, chaperones	RING-H2 zinc finger domain;; Anaphase-promoting complex subunit 11 RING-H2 finger;; Ring finger domain	RING-box protein 1a GN=F7C8.160 OS=Arabidopsis thaliana (Mouse-ear cress) PE=1 SV=1	PREDICTED: RING-box protein 1a [Solanum lycopersicum]
Capana09g000054	up	--	--	--	--	--	--	Zein-binding	Myosin-binding protein 7 {ECO:0000303|PubMed:23995081} OS=Arabidopsis thaliana (Mouse-ear cress) PE=1 SV=1	PREDICTED: uncharacterized protein LOC104214760 [Nicotiana sylvestris]
Capana09g000164	up	[S]	Function unknown	Molecular Function: organic cyclic compound binding (GO:0097159);; Molecular Function: heterocyclic compound binding (GO:1901363);;	--	[T]	Signal transduction mechanisms	NB-ARC domain;; Leucine Rich repeats (2 copies);; Leucine rich repeat	Probable disease resistance protein At4g27220 GN=At4g27220 OS=Arabidopsis thaliana (Mouse-ear cress) PE=2 SV=1	unnamed protein product [Coffea canephora]
Capana09g000029	up	[RTKL]	--	Molecular Function: protein serine/threonine kinase activity (GO:0004674);; Molecular Function: ATP binding (GO:0005524);; Cellular Component: nucleus (GO:0005634);; Biological Process: protein phosphorylation (GO:0006468);; Biological Process: signal transduction (GO:0007165);; Biological Process: response to salt stress (GO:0009651);; Cellular Component: plant-type vacuole membrane (GO:0009705)…	--	[T]	Signal transduction mechanisms	Protein kinase domain;; Protein tyrosine kinase;; NAF domain;; Kinase-like	CBL-interacting serine/threonine-protein kinase 24 OS=Arabidopsis thaliana (Mouse-ear cress) PE=1 SV=1	PREDICTED: CBL-interacting serine/threonine-protein kinase 24-like [Solanum tuberosum]
Capana09g000043	up	--	--	--	--	[R]	General function prediction only	--	--	PREDICTED: uncharacterized protein LOC104237753 [Nicotiana sylvestris]
Capana09g000186	up	[J]	Translation, ribosomal structure and biogenesis	Molecular Function: translation initiation factor activity (GO:0003743);; Cellular Component: ribosome (GO:0005840);; Biological Process: translational initiation (GO:0006413);;	--	[R]	General function prediction only	Translation initiation factor SUI1	--	PREDICTED: translation machinery-associated protein 22-like [Solanum tuberosum]
Capana09g000122	up	[S]	Function unknown	--	--	--	--	YbaB/EbfC DNA-binding family	--	PREDICTED: uncharacterized protein LOC102597318 [Solanum tuberosum]
Capana09g000124	up	--	--	Molecular Function: voltage-gated potassium channel activity (GO:0005249);; Cellular Component: integral component of membrane (GO:0016021);; Biological Process: potassium ion transmembrane transport (GO:0071805);;	--	[PT]	--	Ion transport protein;; Cyclic nucleotide-binding domain	Probable cyclic nucleotide-gated ion channel 5 GN=CNGC5 OS=Arabidopsis thaliana (Mouse-ear cress) PE=2 SV=1	PREDICTED: probable cyclic nucleotide-gated ion channel 5-like isoform X1 [Solanum tuberosum]
Capana09g000035	up	--	--	--	--	--	--	--	--	PREDICTED: uncharacterized protein LOC102595974 [Solanum tuberosum]
Capana09g000087	up	[J]	Translation, ribosomal structure and biogenesis	Cellular Component: chloroplast (GO:0009507);; Cellular Component: membrane (GO:0016020);; Cellular Component: cytosolic large ribosomal subunit (GO:0022625);;	K02937|1e-152|rcu:RCOM_1290840|RP-L7e, RPL7;RP-L7e, RPL7|60S ribosomal protein L7, putative; K02937 large subunit ribosomal protein L7e	[J]	Translation, ribosomal structure and biogenesis	Ribosomal L30 N-terminal domain;; Ribosomal protein L30p/L7e	60S ribosomal protein L7-4 GN=RPL7D OS=Arabidopsis thaliana (Mouse-ear cress) PE=2 SV=1	PREDICTED: 60S ribosomal protein L7-2-like [Nicotiana sylvestris]
Capana09g000175	up	[RTKL]	--	Molecular Function: protein serine/threonine kinase activity (GO:0004674);; Molecular Function: ATP binding (GO:0005524);; Biological Process: protein phosphorylation (GO:0006468);;	--	[R]	General function prediction only	Protein kinase domain;; Protein tyrosine kinase	Probable serine/threonine protein kinase IRE {ECO:0000305} OS=Arabidopsis thaliana (Mouse-ear cress) PE=2 SV=1	PREDICTED: serine/threonine-protein kinase 38-like isoform X1 [Solanum tuberosum]
Capana09g000019	up	[RTKL]	--	Molecular Function: protein serine/threonine kinase activity (GO:0004674);; Molecular Function: ATP binding (GO:0005524);; Biological Process: protein phosphorylation (GO:0006468);;	--	[T]	Signal transduction mechanisms	Protein tyrosine kinase;; Protein kinase domain	Serine/threonine-protein kinase HT1 GN=HT1 OS=Arabidopsis thaliana (Mouse-ear cress) PE=1 SV=1	PREDICTED: serine/threonine-protein kinase HT1-like [Solanum lycopersicum]
Capana09g000067	up	[O]	Posttranslational modification, protein turnover, chaperones	Molecular Function: ATP binding (GO:0005524);; Biological Process: metabolic process (GO:0008152);; Molecular Function: heme-transporting ATPase activity (GO:0015439);; Biological Process: heme transport (GO:0015886);; Cellular Component: membrane (GO:0016020);; Biological Process: cytochrome complex assembly (GO:0017004);; Cellular Component: outer membrane-bounded periplasmic space (GO:0030288)…	--	[IR]	--	ABC transporter;; AAA domain, putative AbiEii toxin, Type IV TA system	ABC transporter I family member 1 GN=F9N12.11 OS=Arabidopsis thaliana (Mouse-ear cress) PE=2 SV=1	PREDICTED: ABC transporter I family member 1 [Nicotiana tomentosiformis]
Capana09g000135	up	--	--	Molecular Function: transferase activity, transferring glycosyl groups (GO:0016757);;	K13495|4e-10|rcu:RCOM_1099970|CISZOG;EC:2.4.1.215|UDP-glucosyltransferase, putative (EC:2.4.1.203); K13495 cis-zeatin O-glucosyltransferase [EC:2.4.1.215]	--	--	--	Zeatin O-glucosyltransferase GN=ZOG1 OS=Phaseolus lunatus (Lima bean) PE=2 SV=1	PREDICTED: zeatin O-glucosyltransferase-like [Nicotiana sylvestris]
Capana09g000081	up	[RTKL]	--	Molecular Function: protein serine/threonine kinase activity (GO:0004674);; Molecular Function: ATP binding (GO:0005524);; Biological Process: protein phosphorylation (GO:0006468);; Biological Process: signal transduction (GO:0007165);;	--	[T]	Signal transduction mechanisms	Protein kinase domain;; Protein tyrosine kinase;; NAF domain;; Kinase-like	CBL-interacting serine/threonine-protein kinase 14 GN=At5g01820 OS=Arabidopsis thaliana (Mouse-ear cress) PE=1 SV=1	PREDICTED: CBL-interacting serine/threonine-protein kinase 14-like [Solanum tuberosum]
Capana09g000057	up	--	--	--	--	--	--	--	--	PREDICTED: uncharacterized protein LOC102584514 [Solanum tuberosum]
Capana09g000177	up	--	--	Biological Process: stomatal complex morphogenesis (GO:0010103);; Cellular Component: integral component of membrane (GO:0016021);; Biological Process: xanthophyll biosynthetic process (GO:0016123);; Molecular Function: oxidoreductase activity, acting on paired donors, with incorporation or reduction of molecular oxygen (GO:0016705);; Cellular Component: chloroplast membrane (GO:0031969);; Molecu…	K06444|0.0|vvi:100259482|lcyE, crtL2;EC:5.5.1.18|hypothetical protein LOC100259482; K06444 lycopene epsilon cyclase [EC:1.14.-.-]	--	--	Lycopene cyclase protein	Lycopene epsilon cyclase, chloroplastic (Precursor) GN=CRTL-E-1 OS=Solanum lycopersicum (Tomato) PE=2 SV=1	TPA_inf: lycopene epsilon cyclase [Solanum tuberosum]
Capana09g000169	up	--	--	--	--	[O]	Posttranslational modification, protein turnover, chaperones	Ring finger domain;; Zinc finger, C3HC4 type (RING finger);; RING-like zinc finger;; RING-H2 zinc finger domain;; Zinc finger, C3HC4 type (RING finger);; RING-type zinc-finger	E3 ubiquitin-protein ligase RING1 GN=F12B17_270 OS=Arabidopsis thaliana (Mouse-ear cress) PE=1 SV=1	PREDICTED: RING-H2 finger protein ATL57-like [Solanum lycopersicum]
Capana09g000172	up	[I]	Lipid transport and metabolism	Biological Process: long-chain fatty acid metabolic process (GO:0001676);; Molecular Function: long-chain fatty acid-CoA ligase activity (GO:0004467);; Molecular Function: ATP binding (GO:0005524);; Cellular Component: endoplasmic reticulum (GO:0005783);; Cellular Component: Golgi apparatus (GO:0005794);; Cellular Component: chloroplast envelope (GO:0009941);;	K01897|0.0|vvi:100252885|ACSL, fadD;EC:6.2.1.3|hypothetical protein LOC100252885; K01897 long-chain acyl-CoA synthetase [EC:6.2.1.3]	[I]	Lipid transport and metabolism	AMP-binding enzyme	Long chain acyl-CoA synthetase 8 GN=LACS8 OS=Arabidopsis thaliana (Mouse-ear cress) PE=1 SV=1	PREDICTED: long chain acyl-CoA synthetase 8-like isoform X1 [Solanum tuberosum]
Capana09g000107	up	--	--	--	--	--	--	Plant mobile domain	Serine/threonine-protein phosphatase 7 long form homolog GN=At1g48120 OS=Arabidopsis thaliana (Mouse-ear cress) PE=2 SV=1	PREDICTED: serine/threonine-protein phosphatase 7 long form homolog [Solanum lycopersicum]
Capana09g000178	up	[I]	Lipid transport and metabolism	Molecular Function: diacylglycerol O-acyltransferase activity (GO:0004144);; Cellular Component: endoplasmic reticulum membrane (GO:0005789);; Cellular Component: integral component of membrane (GO:0016021);; Biological Process: triglyceride biosynthetic process (GO:0019432);;	K11155|0.0|pop:POPTR_1116472|DGAT1;EC:2.3.1.20 2.3.1.75 2.3.1.76|acyl-CoA:diacylglycerol acyltransferase (EC:2.3.1.20); K11155 diacylglycerol O-acyltransferase 1 [EC:2.3.1.20 2.3.1.75 2.3.1.76]	[I]	Lipid transport and metabolism	MBOAT, membrane-bound O-acyltransferase family	Diacylglycerol O-acyltransferase 1 GN=F3P11.5 OS=Arabidopsis thaliana (Mouse-ear cress) PE=1 SV=2	PREDICTED: diacylglycerol O-acyltransferase 1-like isoform X1 [Solanum lycopersicum]
Capana09g000189	up	--	--	--	--	--	--	IQ calmodulin-binding motif	Protein IQ-DOMAIN 14 GN=IQD14 OS=Arabidopsis thaliana (Mouse-ear cress) PE=1 SV=1	PREDICTED: protein IQ-DOMAIN 14 [Solanum lycopersicum]
Capana09g000058	up	--	--	--	--	--	--	--	--	PREDICTED: uncharacterized protein LOC104644843 [Solanum lycopersicum]
Capana09g000137	up	[RTKL]	--	Molecular Function: protein serine/threonine kinase activity (GO:0004674);; Molecular Function: ATP binding (GO:0005524);; Biological Process: protein phosphorylation (GO:0006468);;	--	[T]	Signal transduction mechanisms	Protein tyrosine kinase;; Protein kinase domain	Serine/threonine-protein kinase At5g01020 GN=At5g01020 OS=Arabidopsis thaliana (Mouse-ear cress) PE=1 SV=1	PREDICTED: serine/threonine-protein kinase At5g01020-like [Solanum lycopersicum]
Capana09g000170	up	[N]	Cell motility	Cellular Component: ESCRT III complex (GO:0000815);; Cellular Component: multivesicular body (GO:0005771);; Biological Process: vacuolar transport (GO:0007034);; Biological Process: response to high light intensity (GO:0009644);; Biological Process: response to chitin (GO:0010200);; Biological Process: protein transport (GO:0015031);; Biological Process: response to hydrogen peroxide (GO:0042542)…	K12191|1e-137|rcu:RCOM_1045990|CHMP2A;CHMP2A|Charged multivesicular body protein 2a, putative; K12191 charged multivesicular body protein 2A	[U]	Intracellular trafficking, secretion, and vesicular transport	Snf7	Vacuolar protein sorting-associated protein 2 homolog 1 GN=T12H3.8 OS=Arabidopsis thaliana (Mouse-ear cress) PE=1 SV=2	PREDICTED: vacuolar protein sorting-associated protein 2 homolog 1-like [Solanum tuberosum]
Capana09g000066	up	--	--	--	--	[V]	Defense mechanisms	--	--	PREDICTED: uncharacterized protein LOC101246218 [Solanum lycopersicum]
Capana09g000089	up	--	--	--	--	--	--	--	--	PREDICTED: uncharacterized protein LOC101264647 isoform X2 [Solanum lycopersicum]
Capana09g000131	up	[J]	Translation, ribosomal structure and biogenesis	Molecular Function: translation elongation factor activity (GO:0003746);; Cellular Component: mitochondrion (GO:0005739);; Biological Process: translational elongation (GO:0006414);;	--	[J]	Translation, ribosomal structure and biogenesis	Elongation factor TS	Elongation factor Ts, mitochondrial {ECO:0000255|HAMAP-Rule:MF_03135} (Precursor) OS=Ricinus communis (Castor bean) PE=3 SV=1	PREDICTED: elongation factor Ts, mitochondrial-like [Solanum tuberosum]
Capana09g000166	up	--	--	Cellular Component: photosystem II (GO:0009523);; Biological Process: photosynthesis (GO:0015979);;	--	--	--	Photosystem II reaction centre X protein (PsbX)	--	PREDICTED: uncharacterized protein LOC102596015 [Solanum tuberosum]
Capana09g000111	up	[GC]	--	Biological Process: metabolic process (GO:0008152);; Molecular Function: transferase activity, transferring hexosyl groups (GO:0016758);;	K13495|1e-50|vvi:100262460|CISZOG;EC:2.4.1.215|hypothetical protein LOC100262460; K13495 cis-zeatin O-glucosyltransferase [EC:2.4.1.215]	[GC]	--	UDP-glucoronosyl and UDP-glucosyl transferase	Zeatin O-glucosyltransferase GN=ZOG1 OS=Phaseolus lunatus (Lima bean) PE=2 SV=1	PREDICTED: zeatin O-glucosyltransferase-like [Nicotiana sylvestris]
Capana09g000047	up	--	--	--	--	--	--	Polysaccharide biosynthesis	Glucuronoxylan 4-O-methyltransferase 1 GN=GXM1 OS=Arabidopsis thaliana (Mouse-ear cress) PE=1 SV=1	PREDICTED: glucuronoxylan 4-O-methyltransferase 1-like [Nicotiana sylvestris]
Capana09g000020	up	--	--	--	--	--	--	--	--	PREDICTED: protein IQ-DOMAIN 14 [Solanum lycopersicum]
Capana09g000117	up	--	--	Molecular Function: peroxidase activity (GO:0004601);; Cellular Component: extracellular region (GO:0005576);; Biological Process: response to oxidative stress (GO:0006979);; Molecular Function: heme binding (GO:0020037);; Molecular Function: metal ion binding (GO:0046872);; Biological Process: oxidation-reduction process (GO:0055114);;	--	--	--	Peroxidase;; Protein of unknown function (DUF2647)	Peroxidase 44 (Precursor) GN=F20B18.120 OS=Arabidopsis thaliana (Mouse-ear cress) PE=2 SV=1	PREDICTED: peroxidase 57-like [Solanum tuberosum]
Capana09g000063	up	--	--	Biological Process: mRNA splicing, via spliceosome (GO:0000398);; Molecular Function: GTP binding (GO:0005525);; Cellular Component: U12-type spliceosomal complex (GO:0005689);;	--	[S]	Function unknown	PHF5-like protein;; Ribosomal L39 protein	PHD finger-like domain-containing protein 5B GN=At1g07170 OS=Arabidopsis thaliana (Mouse-ear cress) PE=2 SV=1	Os04g0663300 [Oryza sativa Japonica Group]
Capana09g000101	up	[MG]	--	Cellular Component: endosome (GO:0005768);; Cellular Component: trans-Golgi network (GO:0005802);; Biological Process: carbohydrate metabolic process (GO:0005975);; Cellular Component: integral component of membrane (GO:0016021);; Cellular Component: Golgi cisterna membrane (GO:0032580);; Biological Process: cellular metabolic process (GO:0044237);; Molecular Function: UDP-glucuronate 4-epimerase…	K08679|0.0|pop:POPTR_578682|E5.1.3.6;EC:5.1.3.6|hypothetical protein; K08679 UDP-glucuronate 4-epimerase [EC:5.1.3.6]	[M]	Cell wall/membrane/envelope biogenesis	GDP-mannose 4,6 dehydratase;; NAD dependent epimerase/dehydratase family;; 3-beta hydroxysteroid dehydrogenase/isomerase family;; RmlD substrate binding domain;; Polysaccharide biosynthesis protein;; Male sterility protein	UDP-glucuronate 4-epimerase 1 GN=F17I23.220 OS=Arabidopsis thaliana (Mouse-ear cress) PE=1 SV=1	PREDICTED: UDP-glucuronate 4-epimerase 1-like [Nicotiana sylvestris]
Capana09g000042	up	[S]	Function unknown	Molecular Function: N-acetylglucosaminyldiphosphodolichol N-acetylglucosaminyltransferase activity (GO:0004577);; Molecular Function: carbohydrate binding (GO:0030246);; Biological Process: lipid glycosylation (GO:0030259);;	K07432|3e-90|pop:POPTR_570876|ALG13;EC:2.4.1.141|hypothetical protein; K07432 beta-1,4-N-acetylglucosaminyltransferase [EC:2.4.1.141]	[R]	General function prediction only	Glycosyltransferase family 28 C-terminal domain	--	PREDICTED: UDP-N-acetylglucosamine transferase subunit ALG13 homolog [Nicotiana sylvestris]
Capana09g000136	up	--	--	Biological Process: metabolic process (GO:0008152);; Molecular Function: transferase activity, transferring hexosyl groups (GO:0016758);;	K13495|4e-47|vvi:100262460|CISZOG;EC:2.4.1.215|hypothetical protein LOC100262460; K13495 cis-zeatin O-glucosyltransferase [EC:2.4.1.215]	[GC]	--	UDP-glucoronosyl and UDP-glucosyl transferase	Zeatin O-glucosyltransferase GN=ZOG1 OS=Phaseolus lunatus (Lima bean) PE=2 SV=1	PREDICTED: zeatin O-glucosyltransferase-like [Nicotiana sylvestris]
Capana09g000165	up	--	--	--	--	[S]	Function unknown	--	E3 ubiquitin protein ligase DRIP1 GN=DRIP1 OS=Arabidopsis thaliana (Mouse-ear cress) PE=1 SV=2	PREDICTED: polycomb group RING finger protein 3-like [Solanum lycopersicum]
Capana09g000159	up	--	--	Biological Process: transport (GO:0006810);; Cellular Component: integral component of membrane (GO:0016021);;	--	[I]	Lipid transport and metabolism	CRAL/TRIO domain;; CRAL/TRIO, N-terminal domain	Patellin-2 GN=PATL2 OS=Arabidopsis thaliana (Mouse-ear cress) PE=1 SV=2	PREDICTED: patellin-2-like [Solanum tuberosum]
Capana09g000010	up	--	--	Biological Process: pentose-phosphate shunt (GO:0006098);; Biological Process: rRNA processing (GO:0006364);; Cellular Component: chloroplast (GO:0009507);; Biological Process: plastid organization (GO:0009657);; Biological Process: photosynthetic electron transport in photosystem I (GO:0009773);; Biological Process: photosystem II assembly (GO:0010207);; Biological Process: isopentenyl diphospha…	--	--	--	--	--	PREDICTED: uncharacterized protein LOC104100685 [Nicotiana tomentosiformis]
Capana09g000053	up	--	--	Cellular Component: vacuolar proton-transporting V-type ATPase, V1 domain (GO:0000221);; Cellular Component: plant-type vacuole (GO:0000325);; Biological Process: cell morphogenesis (GO:0000902);; Cellular Component: Golgi apparatus (GO:0005794);; Cellular Component: plasma membrane (GO:0005886);; Biological Process: protein glycosylation (GO:0006486);; Biological Process: protein targeting to va…	K02144|3e-77|pop:POPTR_826106|ATPeV1H;ATPeV1H|hypothetical protein; K02144 V-type H+-transporting ATPase 54 kD subunit [EC:3.6.3.14]	[C]	Energy production and conversion	V-ATPase subunit H;; Armadillo/beta-catenin-like repeat	V-type proton ATPase subunit H GN=VHA-H OS=Arabidopsis thaliana (Mouse-ear cress) PE=1 SV=1	PREDICTED: V-type proton ATPase subunit H-like [Solanum lycopersicum]
Capana09g000180	up	--	--	--	--	--	--	Ulp1 protease family, C-terminal catalytic domain	--	PREDICTED: uncharacterized protein LOC104649295 [Solanum lycopersicum]
Capana09g000184	up	--	--	Molecular Function: protein dimerization activity (GO:0046983);;	--	--	--	Helix-loop-helix DNA-binding domain	Putative transcription factor bHLH041 GN=MHM17.7 OS=Arabidopsis thaliana (Mouse-ear cress) PE=3 SV=1	PREDICTED: putative transcription factor bHLH041-like [Solanum tuberosum]
Capana09g000098	up	--	--	Cellular Component: integral component of membrane (GO:0016021);;	--	--	--	Tetraspanin family	Tetraspanin-8 GN=TET8 OS=Arabidopsis thaliana (Mouse-ear cress) PE=2 SV=1	PREDICTED: tetraspanin-8-like [Nicotiana tomentosiformis]
Capana09g000012	up	--	--	Biological Process: metabolic process (GO:0008152);; Molecular Function: hydrolase activity, acting on glycosyl bonds (GO:0016798);;	--	--	--	Glycosyl hydrolases family 28	Probable polygalacturonase At1g80170 (Precursor) GN=At1g80170 OS=Arabidopsis thaliana (Mouse-ear cress) PE=1 SV=1	PREDICTED: polygalacturonase QRT2-like [Solanum tuberosum]
Capana09g000118	up	--	--	Molecular Function: translation initiation factor activity (GO:0003743);; Biological Process: translational initiation (GO:0006413);;	K03260|1e-146|vvi:100260481|EIF4G;EIF4G|hypothetical protein LOC100260481; K03260 translation initiation factor eIF-4F	[J]	Translation, ribosomal structure and biogenesis	MA3 domain	Eukaryotic translation initiation factor isoform 4G-1 GN=EIF(ISO)4G1 OS=Arabidopsis thaliana (Mouse-ear cress) PE=1 SV=1	PREDICTED: eukaryotic translation initiation factor isoform 4G-1-like isoform X2 [Solanum lycopersicum]
Capana09g000026	up	--	--	--	--	[R]	General function prediction only	Leucine rich repeat;; Leucine Rich Repeat;; Leucine Rich repeats (2 copies)	Receptor-like protein 12 (Precursor) GN=RLP12 OS=Arabidopsis thaliana (Mouse-ear cress) PE=2 SV=2	PREDICTED: LRR receptor-like serine/threonine-protein kinase ERECTA-like [Solanum tuberosum]
Capana09g000090	up	--	--	--	--	--	--	Protein of unknown function (DUF1350)	--	PREDICTED: uncharacterized protein LOC102601990 [Solanum tuberosum]
Capana09g000033	up	[R]	General function prediction only	--	--	[T]	Signal transduction mechanisms	Rab-GTPase-TBC domain	--	PREDICTED: TBC1 domain family member 15-like [Nicotiana sylvestris]
Capana09g000141	up	[O]	Posttranslational modification, protein turnover, chaperones	Molecular Function: copper ion binding (GO:0005507);; Molecular Function: ATP binding (GO:0005524);; Cellular Component: mitochondrion (GO:0005739);; Biological Process: gluconeogenesis (GO:0006094);; Biological Process: glycolytic process (GO:0006096);; Biological Process: protein folding (GO:0006457);; Cellular Component: chloroplast thylakoid membrane (GO:0009535);; Cellular Component: chlorop…	--	[O]	Posttranslational modification, protein turnover, chaperones	Chaperonin 10 Kd subunit	20 kDa chaperonin, chloroplastic (Precursor) GN=T1M15.120 OS=Arabidopsis thaliana (Mouse-ear cress) PE=1 SV=2	PREDICTED: 20 kDa chaperonin, chloroplastic-like [Solanum tuberosum]
Capana09g000110	up	[T]	Signal transduction mechanisms	Molecular Function: DNA binding (GO:0003677);; Molecular Function: protein serine/threonine phosphatase activity (GO:0004722);; Biological Process: protein dephosphorylation (GO:0006470);; Molecular Function: metal ion binding (GO:0046872);;	--	[T]	Signal transduction mechanisms	Protein phosphatase 2C	Probable protein phosphatase 2C 27 OS=Oryza sativa subsp. japonica (Rice) PE=2 SV=1	PREDICTED: probable protein phosphatase 2C 27-like [Solanum tuberosum]
Capana09g000154	up	--	--	--	--	--	--	LURP-one-related	Protein LURP-one-related 6 GN=At2g05910 OS=Arabidopsis thaliana (Mouse-ear cress) PE=2 SV=1	PREDICTED: protein LURP-one-related 6-like [Solanum tuberosum]
Capana09g000086	up	--	--	Molecular Function: transferase activity (GO:0016740);;	--	--	--	Transferase family	BAHD acyltransferase At5g47980 GN=BAHD1 OS=Arabidopsis thaliana (Mouse-ear cress) PE=2 SV=1	PREDICTED: vinorine synthase-like [Nicotiana tomentosiformis]
Capana09g000092	up	--	--	Molecular Function: Rho guanyl-nucleotide exchange factor activity (GO:0005089);; Biological Process: cysteine biosynthetic process (GO:0019344);; Biological Process: positive regulation of GTPase activity (GO:0043547);; Biological Process: regulation of pollen tube growth (GO:0080092);; Molecular Function: organic cyclic compound binding (GO:0097159);; Molecular Function: heterocyclic compound b…	--	--	--	PRONE (Plant-specific Rop nucleotide exchanger)	Rop guanine nucleotide exchange factor 14 GN=ROPGEF14 OS=Arabidopsis thaliana (Mouse-ear cress) PE=1 SV=1	PREDICTED: rop guanine nucleotide exchange factor 14 [Solanum lycopersicum]
Capana09g000041	up	[R]	General function prediction only	Molecular Function: acid phosphatase activity (GO:0003993);; Molecular Function: peroxidase activity (GO:0004601);; Cellular Component: vacuole (GO:0005773);; Cellular Component: cytosol (GO:0005829);; Biological Process: response to osmotic stress (GO:0006970);; Cellular Component: plant-type cell wall (GO:0009505);; Biological Process: dephosphorylation (GO:0016311);; Biological Process: hydrog…	--	[G]	Carbohydrate transport and metabolism	Purple acid Phosphatase, N-terminal domain;; Calcineurin-like phosphoesterase;; Iron/zinc purple acid phosphatase-like protein C	Peroxidase (Precursor) GN=PAP26 OS=Arabidopsis thaliana (Mouse-ear cress) PE=1 SV=1	PREDICTED: bifunctional purple acid phosphatase 26-like [Solanum tuberosum]
Capana09g000095	up	--	--	--	--	[M]	Cell wall/membrane/envelope biogenesis	Pectinacetylesterase;; Pectinacetylesterase	Pectin acetylesterase 11 {ECO:0000303|PubMed:25115560} (Precursor) OS=Arabidopsis thaliana (Mouse-ear cress) PE=2 SV=1	PREDICTED: uncharacterized protein LOC102589191 [Solanum tuberosum]
Capana09g000059	up	--	--	--	--	--	--	--	--	PREDICTED: uncharacterized protein LOC101248846 [Solanum lycopersicum]
Capana09g000182	up	--	--	--	--	--	--	--	--	PREDICTED: uncharacterized protein LOC104644831, partial [Solanum lycopersicum]
Capana09g000125	up	[E]	Amino acid transport and metabolism	Molecular Function: aminopeptidase activity (GO:0004177);; Biological Process: proteolysis (GO:0006508);; Molecular Function: metalloexopeptidase activity (GO:0008235);; Cellular Component: chloroplast (GO:0009507);; Molecular Function: manganese ion binding (GO:0030145);;	K01255|0.0|vvi:100250183|CARP, pepA;EC:3.4.11.1|hypothetical protein LOC100250183; K01255 leucyl aminopeptidase [EC:3.4.11.1]	[R]	General function prediction only	Cytosol aminopeptidase family, catalytic domain;; Cytosol aminopeptidase family, N-terminal domain	Leucine aminopeptidase 2, chloroplastic (Precursor) GN=LAPA2 OS=Solanum lycopersicum (Tomato) PE=1 SV=1	PREDICTED: leucine aminopeptidase 2, chloroplastic-like [Solanum tuberosum]
Capana09g000161	up	--	--	--	--	--	--	Small nuclear RNA activating complex (SNAPc), subunit SNAP43	--	PREDICTED: uncharacterized protein LOC102585984 [Solanum tuberosum]
Capana09g000034	up	[R]	General function prediction only	--	--	--	--	Domain of unknown function (DUF3548);; Rab-GTPase-TBC domain	--	PREDICTED: TBC1 domain family member 15-like [Solanum tuberosum]
Capana09g000156	up	--	--	--	--	--	--	TMEM192 family	--	PREDICTED: uncharacterized protein LOC101249332 [Solanum lycopersicum]
Capana09g000121	up	--	--	--	--	--	--	--	--	PREDICTED: uncharacterized protein LOC102597642 [Solanum tuberosum]
Capana09g000088	up	--	--	Molecular Function: protein dimerization activity (GO:0046983);;	--	--	--	Helix-loop-helix DNA-binding domain	Transcription factor bHLH53 GN=F19I3.5 OS=Arabidopsis thaliana (Mouse-ear cress) PE=2 SV=1	PREDICTED: transcription factor bHLH53-like [Solanum tuberosum]
Capana09g000167	up	--	--	Cellular Component: photosystem II (GO:0009523);; Biological Process: photosynthesis (GO:0015979);;	--	--	--	Photosystem II reaction centre X protein (PsbX)	--	PREDICTED: uncharacterized protein LOC102596015 [Solanum tuberosum]
Capana09g000187	up	[C]	Energy production and conversion	Cellular Component: vacuole (GO:0005773);; Cellular Component: endoplasmic reticulum (GO:0005783);; Molecular Function: primary amine oxidase activity (GO:0008131);; Molecular Function: UDP-N-acetylmuramate dehydrogenase activity (GO:0008762);; Biological Process: cytokinin catabolic process (GO:0009823);; Molecular Function: cytokinin dehydrogenase activity (GO:0019139);; Molecular Function: fla…	K00279|1e-155|vvi:100263730|CKX;EC:1.5.99.12|hypothetical protein LOC100263730; K00279 cytokinin dehydrogenase [EC:1.5.99.12]	[C]	Energy production and conversion	Cytokinin dehydrogenase 1, FAD and cytokinin binding;; FAD binding domain	Cytokinin dehydrogenase 3 (Precursor) GN=CKX3 OS=Arabidopsis thaliana (Mouse-ear cress) PE=1 SV=1	PREDICTED: cytokinin dehydrogenase 3 [Nicotiana sylvestris]
Capana09g000093	up	--	--	--	--	--	--	--	Leucine-rich repeat extensin-like protein 3 (Precursor) GN=LRX3 OS=Arabidopsis thaliana (Mouse-ear cress) PE=1 SV=1	PREDICTED: pollen-specific leucine-rich repeat extensin-like protein 2-like [Solanum tuberosum]
Capana09g000139	up	[C]	Energy production and conversion	Molecular Function: iron ion binding (GO:0005506);; Cellular Component: chloroplast thylakoid membrane (GO:0009535);; Biological Process: photosynthesis (GO:0015979);; Cellular Component: integral component of membrane (GO:0016021);; Molecular Function: oxidoreductase activity (GO:0016491);; Molecular Function: heme binding (GO:0020037);; Biological Process: respiratory electron transport chain (…	K02635|6e-50|osa:3131403|petB;petB|petB, OrsajCp057; cytochrome b6; K02635 cytochrome b6	[C]	Energy production and conversion	Cytochrome b/b6/petB;; Cytochrome b(N-terminal)/b6/petB	Cytochrome b6 {ECO:0000255|HAMAP-Rule:MF_00633} OS=Drimys granadensis PE=3 SV=1	cytochrome b6 (chloroplast) [Chrysanthemum x morifolium]
Capana09g000171	up	[K]	Transcription	Molecular Function: DNA binding (GO:0003677);; Molecular Function: transcription factor activity, sequence-specific DNA binding (GO:0003700);; Biological Process: regulation of transcription, DNA-templated (GO:0006355);; Cellular Component: CCAAT-binding factor complex (GO:0016602);;	--	[K]	Transcription	CCAAT-binding transcription factor (CBF-B/NF-YA) subunit B	Nuclear transcription factor Y subunit A-3 OS=Arabidopsis thaliana (Mouse-ear cress) PE=2 SV=2	PREDICTED: nuclear transcription factor Y subunit A-7-like isoform X1 [Solanum lycopersicum]
Capana09g000105	up	--	--	Biological Process: anatomical structure morphogenesis (GO:0009653);; Biological Process: system development (GO:0048731);;	--	--	--	No apical meristem (NAM) protein	Protein CUP-SHAPED COTYLEDON 2 GN=K19P17.12 OS=Arabidopsis thaliana (Mouse-ear cress) PE=1 SV=1	PREDICTED: NAC transcription factor 29-like [Solanum lycopersicum]
Capana09g000140	up	[IQ]	--	Biological Process: fatty acid biosynthetic process (GO:0006633);; Molecular Function: transferase activity, transferring acyl groups other than amino-acyl groups (GO:0016747);;	K09458|0.0|pop:POPTR_910700|fabF;acyl-carrier-protein|3-oxoacyl-[acyl-carrier-protein] synthase II (EC:2.3.1.41); K09458 3-oxoacyl-[acyl-carrier-protein] synthase II [EC:2.3.1.179]	[IQ]	--	Beta-ketoacyl synthase, N-terminal domain;; Beta-ketoacyl synthase, C-terminal domain	3-oxoacyl-[acyl-carrier-protein] synthase II, chloroplastic (Precursor) OS=Arabidopsis thaliana (Mouse-ear cress) PE=1 SV=1	PREDICTED: 3-oxoacyl-[acyl-carrier-protein] synthase II, chloroplastic-like [Solanum tuberosum]
Capana09g000085	up	--	--	Molecular Function: transferase activity, transferring acyl groups (GO:0016746);;	--	--	--	Transferase family	Vinorine synthase GN=ACT OS=Rauvolfia serpentina (Serpentine wood) PE=1 SV=2	PREDICTED: vinorine synthase-like [Nicotiana tomentosiformis]
Capana09g000014	up	--	--	Molecular Function: ADP binding (GO:0043531);;	--	[T]	Signal transduction mechanisms	NB-ARC domain	Putative late blight resistance protein homolog R1B-17 GN=R1B-17 OS=Solanum demissum (Wild potato) PE=3 SV=1	PREDICTED: putative late blight resistance protein homolog R1A-10-like [Solanum tuberosum]
Capana09g000036	up	[TZDR]	--	Molecular Function: calcium ion binding (GO:0005509);;	--	[T]	Signal transduction mechanisms	EF hand;; EF-hand domain;; EF-hand domain pair;; EF hand;; EF-hand domain pair;; Secreted protein acidic and rich in cysteine Ca binding region;; Cytoskeletal-regulatory complex EF hand;; Binding domain of Nse4/EID3 to Nse3-MAGE	Calmodulin-like protein 3 GN=CML3 OS=Arabidopsis thaliana (Mouse-ear cress) PE=2 SV=1	PREDICTED: calmodulin-like protein 3 [Solanum lycopersicum]
Capana09g000024	up	--	--	Cellular Component: nucleus (GO:0005634);; Cellular Component: cytoplasm (GO:0005737);; Biological Process: regulation of transcription, DNA-templated (GO:0006355);; Biological Process: response to oxidative stress (GO:0006979);; Biological Process: positive regulation of cell proliferation (GO:0008284);; Molecular Function: transferase activity, transferring acyl groups (GO:0016746);; Biological…	--	[S]	Function unknown	Elongation complex protein 6;; Elongator subunit Iki1	Elongator complex protein 6 GN=ELP6 OS=Arabidopsis thaliana (Mouse-ear cress) PE=1 SV=1	PREDICTED: elongator complex protein 6 [Solanum lycopersicum]
Capana09g000046	up	--	--	Molecular Function: zinc ion binding (GO:0008270);;	--	--	--	--	--	PREDICTED: uncharacterized protein LOC101263380 isoform X2 [Solanum lycopersicum]
Capana09g000073	up	--	--	Biological Process: metabolic process (GO:0008152);; Molecular Function: polygalacturonate 4-alpha-galacturonosyltransferase activity (GO:0047262);;	K13648|1e-126|vvi:100251205|GAUT;EC:2.4.1.43|hypothetical protein LOC100251205; K13648 alpha-1,4-galacturonosyltransferase [EC:2.4.1.43]	--	--	Glycosyl transferase family 8	Probable galacturonosyltransferase 6 GN=GAUT6 OS=Arabidopsis thaliana (Mouse-ear cress) PE=2 SV=1	PREDICTED: probable galacturonosyltransferase 6-like isoform X1 [Solanum tuberosum]
Capana09g000045	up	[M]	Cell wall/membrane/envelope biogenesis	Biological Process: glycolipid biosynthetic process (GO:0009247);; Molecular Function: transferase activity, transferring hexosyl groups (GO:0016758);; Molecular Function: carbohydrate binding (GO:0030246);; Biological Process: lipid glycosylation (GO:0030259);;	K03715|0.0|vvi:100248939|MGD;EC:2.4.1.46|hypothetical protein LOC100248939; K03715 1,2-diacylglycerol 3-beta-galactosyltransferase [EC:2.4.1.46]	--	--	Monogalactosyldiacylglycerol (MGDG) synthase;; Glycosyltransferase family 28 C-terminal domain	Monogalactosyldiacylglycerol synthase 2, chloroplastic (Precursor) OS=Arabidopsis thaliana (Mouse-ear cress) PE=1 SV=1	PREDICTED: monogalactosyldiacylglycerol synthase 2, chloroplastic-like [Solanum lycopersicum]
Capana09g000011	up	[QR]	--	Cellular Component: Golgi apparatus (GO:0005794);; Cellular Component: plasma membrane (GO:0005886);; Molecular Function: methyltransferase activity (GO:0008168);; Biological Process: methylation (GO:0032259);;	--	--	--	Methyltransferase FkbM domain;; Vibrio cholerae RfbT protein	--	PREDICTED: uncharacterized protein LOC101256947 [Solanum lycopersicum]
Capana08g000786	up	--	--	Biological Process: maltose metabolic process (GO:0000023);; Molecular Function: calcium ion binding (GO:0005509);; Cellular Component: chloroplast thylakoid membrane (GO:0009535);; Cellular Component: chloroplast thylakoid lumen (GO:0009543);; Cellular Component: photosystem II oxygen evolving complex (GO:0009654);; Biological Process: thylakoid membrane organization (GO:0010027);; Biological Pr…	--	--	--	PsbP	PsbP domain-containing protein 5, chloroplastic (Precursor) GN=PPD5 OS=Arabidopsis thaliana (Mouse-ear cress) PE=1 SV=3	PREDICTED: psbP domain-containing protein 5, chloroplastic isoform X1 [Nicotiana tomentosiformis]
Capana09g000064	up	[TK]	--	Biological Process: phosphorelay signal transduction system (GO:0000160);; Molecular Function: DNA binding (GO:0003677);; Molecular Function: chromatin binding (GO:0003682);;	K14491|0.0|vvi:100259369|ARR-B;ARR-B|hypothetical protein LOC100259369; K14491 two-component response regulator ARR-B family	[K]	Transcription	Response regulator receiver domain;; Myb-like DNA-binding domain	Two-component response regulator ARR12 GN=ARR12 OS=Arabidopsis thaliana (Mouse-ear cress) PE=2 SV=2	PREDICTED: two-component response regulator ARR18-like [Solanum tuberosum]
Capana09g000037	up	--	--	Molecular Function: nucleic acid binding (GO:0003676);;	--	[R]	General function prediction only	--	Early nodulin-75 (Fragment) GN=ENOD2 OS=Lupinus luteus (European yellow lupin) PE=2 SV=1	PREDICTED: zinc finger BED domain-containing protein DAYSLEEPER-like isoform X1 [Solanum lycopersicum]
Capana09g000051	up	--	--	--	--	--	--	--	--	PREDICTED: uncharacterized protein LOC101264293 [Solanum lycopersicum]
Capana08g000784	up	--	--	--	--	--	--	TamB, inner membrane protein subunit of TAM complex	--	PREDICTED: uncharacterized protein LOC102582430 isoform X1 [Solanum tuberosum]
Capana09g000023	up	--	--	Molecular Function: DNA binding (GO:0003677);; Molecular Function: transcription factor activity, sequence-specific DNA binding (GO:0003700);; Cellular Component: nucleus (GO:0005634);; Biological Process: regulation of transcription, DNA-templated (GO:0006355);;	--	--	--	AP2 domain	Ethylene-responsive transcription factor WIN1 GN=F9L1.31 OS=Arabidopsis thaliana (Mouse-ear cress) PE=2 SV=1	PREDICTED: ethylene-responsive transcription factor WIN1-like isoform X1 [Solanum lycopersicum]
Capana09g000065	up	[M]	Cell wall/membrane/envelope biogenesis	Molecular Function: transporter activity (GO:0005215);; Cellular Component: mitochondrion (GO:0005739);; Cellular Component: vacuolar membrane (GO:0005774);; Cellular Component: endoplasmic reticulum (GO:0005783);; Cellular Component: Golgi apparatus (GO:0005794);; Cellular Component: plasma membrane (GO:0005886);; Biological Process: transport (GO:0006810);; Biological Process: response to heat …	K03098|1e-115|rcu:RCOM_0700620|--|apolipoprotein d, putative; K03098 outer membrane lipoprotein Blc	[M]	Cell wall/membrane/envelope biogenesis	Lipocalin-like domain;; Lipocalin / cytosolic fatty-acid binding protein family	--	lipocalin protein [Capsicum annuum]
Capana09g000048	up	--	--	Molecular Function: inorganic diphosphatase activity (GO:0004427);; Molecular Function: hydrogen-translocating pyrophosphatase activity (GO:0009678);; Biological Process: proton transport (GO:0015992);; Cellular Component: membrane (GO:0016020);; Molecular Function: 2-alkenal reductase [NAD(P)] activity (GO:0032440);; Biological Process: transmembrane transport (GO:0055085);; Biological Process: …	K01507|0.0|pop:POPTR_828371|ppa;EC:3.6.1.1|vacuolar H+-translocating inorganic pyrophosphatase (EC:3.6.1.1); K01507 inorganic pyrophosphatase [EC:3.6.1.1]	--	--	Inorganic H+ pyrophosphatase	Pyrophosphate-energized vacuolar membrane proton pump OS=Vigna radiata var. radiata (Mung bean) PE=1 SV=4	PREDICTED: pyrophosphate-energized vacuolar membrane proton pump-like [Solanum tuberosum]
Capana09g000018	up	[J]	Translation, ribosomal structure and biogenesis	Molecular Function: structural constituent of ribosome (GO:0003735);; Cellular Component: ribosome (GO:0005840);; Biological Process: DNA-templated transcription, elongation (GO:0006354);; Biological Process: translation (GO:0006412);;	K02961|1e-51|vvi:100246478|RP-S17, MRPS17, rpsQ;RP-S17, MRPS17, rpsQ|hypothetical protein LOC100246478; K02961 small subunit ribosomal protein S17	[J]	Translation, ribosomal structure and biogenesis	Ribosomal protein S17	30S ribosomal protein S17, chloroplastic GN=rps17 OS=Thalassiosira pseudonana (Marine diatom) PE=3 SV=1	PREDICTED: 30S ribosomal protein S17, chloroplastic-like isoform X1 [Solanum tuberosum]
Capana09g000025	up	[S]	Function unknown	--	--	[R]	General function prediction only	Leucine rich repeat;; Leucine Rich repeats (2 copies);; Leucine Rich Repeat;; Leucine Rich repeat;; Leucine rich repeat N-terminal domain	Receptor-like protein 12 (Precursor) GN=RLP12 OS=Arabidopsis thaliana (Mouse-ear cress) PE=2 SV=2	PREDICTED: receptor-like protein 12-like [Solanum tuberosum]
Capana09g000032	up	--	--	Biological Process: pentose-phosphate shunt (GO:0006098);; Biological Process: rRNA processing (GO:0006364);; Biological Process: unsaturated fatty acid biosynthetic process (GO:0006636);; Biological Process: response to cold (GO:0009409);; Cellular Component: chloroplast thylakoid membrane (GO:0009535);; Cellular Component: chloroplast thylakoid lumen (GO:0009543);; Cellular Component: chloropla…	--	--	--	--	Thylakoid lumenal 16.5 kDa protein, chloroplastic (Precursor) GN=At4g02530 OS=Arabidopsis thaliana (Mouse-ear cress) PE=1 SV=3	PREDICTED: thylakoid lumenal 16.5 kDa protein, chloroplastic [Solanum lycopersicum]
Capana09g000040	up	--	--	--	--	[R]	General function prediction only	C2 domain;; Synaptotagmin-like mitochondrial-lipid-binding domain	Synaptotagmin-5 GN=T25N20.15 OS=Arabidopsis thaliana (Mouse-ear cress) PE=2 SV=1	PREDICTED: synaptotagmin-5-like [Solanum lycopersicum]
Capana09g000061	up	[F]	Nucleotide transport and metabolism	Molecular Function: adenylate kinase activity (GO:0004017);; Molecular Function: ATP binding (GO:0005524);; Biological Process: DNA-templated transcription, elongation (GO:0006354);; Cellular Component: chloroplast thylakoid membrane (GO:0009535);; Cellular Component: chloroplast envelope (GO:0009941);; Biological Process: photosynthesis (GO:0015979);; Biological Process: nucleotide phosphorylati…	K00939|0.0|pop:POPTR_912756|adk, AK;EC:2.7.4.3|nucleotide kinase (EC:2.7.4.3); K00939 adenylate kinase [EC:2.7.4.3]	[F]	Nucleotide transport and metabolism	Adenylate kinase;; Domain of unknown function (DUF1995);; AAA domain	Adenylate kinase 5, chloroplastic (Precursor) GN=At5g35170 OS=Arabidopsis thaliana (Mouse-ear cress) PE=1 SV=1	PREDICTED: uncharacterized protein LOC102585944 isoform X1 [Solanum tuberosum]
Capana09g000074	up	[EH]	--	Biological Process: metabolic process (GO:0008152);;	K01658|1e-115|pop:POPTR_419417|trpG;EC:4.1.3.27|ASB2; anthranilate synthase, beta subunit, ASB2 (EC:4.1.3.27); K01658 anthranilate synthase component II [EC:4.1.3.27]	[E]	Amino acid transport and metabolism	Glutamine amidotransferase class-I;; Peptidase C26	Anthranilate synthase beta subunit 1, chloroplastic (Precursor) GN=F4F7.39 OS=Arabidopsis thaliana (Mouse-ear cress) PE=1 SV=1	PREDICTED: anthranilate synthase beta subunit 2, chloroplastic-like [Solanum lycopersicum]
Capana09g000013	up	--	--	--	--	[T]	Signal transduction mechanisms	NB-ARC domain	Putative late blight resistance protein homolog R1A-6 GN=R1A-6 OS=Solanum demissum (Wild potato) PE=3 SV=2	PREDICTED: putative late blight resistance protein homolog R1C-3-like, partial [Solanum tuberosum]
Capana09g000050	up	--	--	--	--	[R]	General function prediction only	Leucine rich repeat;; Leucine Rich repeat;; Leucine Rich repeats (2 copies)	F-box/LRR-repeat protein 3 GN=FBL3 OS=Arabidopsis thaliana (Mouse-ear cress) PE=2 SV=1	PREDICTED: F-box/LRR-repeat protein 14-like isoform X1 [Solanum lycopersicum]
Capana09g000062	up	--	--	Molecular Function: ATP binding (GO:0005524);; Biological Process: ATP biosynthetic process (GO:0006754);; Cellular Component: integral component of membrane (GO:0016021);; Molecular Function: ATPase activity (GO:0016887);; Molecular Function: metal ion binding (GO:0046872);;	K01535|0.0|vvi:100267065|PMA1, PMA2;EC:3.6.3.6|hypothetical protein LOC100267065; K01535 H+-transporting ATPase [EC:3.6.3.6]	[P]	Inorganic ion transport and metabolism	E1-E2 ATPase;; haloacid dehalogenase-like hydrolase;; Cation transporter/ATPase, N-terminus;; Cation transport ATPase (P-type)	ATPase 8, plasma membrane-type GN=AHA8 OS=Arabidopsis thaliana (Mouse-ear cress) PE=3 SV=1	PREDICTED: ATPase 8, plasma membrane-type-like [Solanum tuberosum]
Capana09g000031	up	--	--	--	--	--	--	--	Methyl-CpG-binding domain-containing protein 10 GN=MBD10 OS=Arabidopsis thaliana (Mouse-ear cress) PE=1 SV=1	PREDICTED: methyl-CpG-binding domain-containing protein 10-like [Solanum tuberosum]
Capana09g000016	up	[C]	Energy production and conversion	Molecular Function: pyruvate dehydrogenase (acetyl-transferring) activity (GO:0004739);; Biological Process: glycolytic process (GO:0006096);; Cellular Component: chloroplast stroma (GO:0009570);; Cellular Component: chloroplast envelope (GO:0009941);; Biological Process: oxidation-reduction process (GO:0055114);;	K00161|0.0|rcu:RCOM_1339660|PDHA, pdhA;EC:1.2.4.1|pyruvate dehydrogenase, putative (EC:1.2.4.1); K00161 pyruvate dehydrogenase E1 component subunit alpha [EC:1.2.4.1]	[C]	Energy production and conversion	Dehydrogenase E1 component;; Thiamine pyrophosphate enzyme, C-terminal TPP binding domain	Pyruvate dehydrogenase E1 component subunit alpha-3, chloroplastic (Precursor) OS=Arabidopsis thaliana (Mouse-ear cress) PE=1 SV=1	PREDICTED: pyruvate dehydrogenase E1 component subunit alpha-3, chloroplastic-like [Solanum lycopersicum]
Capana09g000038	up	--	--	Cellular Component: chloroplast (GO:0009507);; Cellular Component: membrane (GO:0016020);;	--	--	--	Hydrophobic seed protein;; Probable lipid transfer	36.4 kDa proline-rich protein GN=TPRP-F1 OS=Solanum lycopersicum (Tomato) PE=2 SV=1	PREDICTED: 36.4 kDa proline-rich protein-like [Solanum tuberosum]
Capana09g000060	up	--	--	Cellular Component: integral component of membrane (GO:0016021);;	--	[U]	Intracellular trafficking, secretion, and vesicular transport	Endomembrane protein 70	Transmembrane 9 superfamily member 11 {ECO:0000305} (Precursor) OS=Arabidopsis thaliana (Mouse-ear cress) PE=2 SV=1	PREDICTED: transmembrane 9 superfamily member 4-like [Solanum tuberosum]
Capana09g000015	up	--	--	--	--	[T]	Signal transduction mechanisms	NB-ARC domain;; Zinc finger C-x8-C-x5-C-x3-H type (and similar)	Putative late blight resistance protein homolog R1B-14 GN=R1B-14 OS=Solanum demissum (Wild potato) PE=3 SV=1	disease resistance protein RGH3 [Solanum chacoense]
Capana09g000009	up	--	--	Molecular Function: ADP binding (GO:0043531);;	--	[T]	Signal transduction mechanisms	NB-ARC domain	Putative late blight resistance protein homolog R1B-17 GN=R1B-17 OS=Solanum demissum (Wild potato) PE=3 SV=1	PREDICTED: putative late blight resistance protein homolog R1A-3 [Solanum lycopersicum]
Capana09g000027	up	--	--	--	--	[R]	General function prediction only	Leucine rich repeat;; Leucine Rich repeats (2 copies);; Leucine Rich Repeat	Receptor-like protein 12 (Precursor) GN=RLP12 OS=Arabidopsis thaliana (Mouse-ear cress) PE=2 SV=2	PREDICTED: receptor-like protein 12 [Solanum lycopersicum]
Capana09g000017	up	[R]	General function prediction only	Molecular Function: DNA binding (GO:0003677);; Cellular Component: nuclear envelope (GO:0005635);; Biological Process: regulation of transcription, DNA-templated (GO:0006355);; Molecular Function: metal ion binding (GO:0046872);;	K14321|1e-111|vvi:100243153|NUPL2, CG1;NUPL2, CG1|hypothetical protein LOC100243153	--	--	Zinc finger C-x8-C-x5-C-x3-H type (and similar)	Zinc finger CCCH domain-containing protein 16 OS=Arabidopsis thaliana (Mouse-ear cress) PE=1 SV=2	PREDICTED: zinc finger CCCH domain-containing protein 16-like [Solanum tuberosum]
Capana09g000022	up	--	--	--	--	[P]	Inorganic ion transport and metabolism	SPX domain	SPX domain-containing protein 2 GN=SPX2 OS=Arabidopsis thaliana (Mouse-ear cress) PE=2 SV=1	PREDICTED: SPX domain-containing protein 2-like [Solanum tuberosum]
Capana09g000044	up	--	--	--	--	--	--	--	TMV resistance protein N GN=N OS=Nicotiana glutinosa (Tobacco) PE=1 SV=1	PREDICTED: TMV resistance protein N-like [Nicotiana sylvestris]
Capana09g000028	up	--	--	Biological Process: response to ethylene (GO:0009723);; Biological Process: response to auxin (GO:0009733);; Biological Process: animal organ senescence (GO:0010260);;	K14515|0.0|vvi:100267990|EBF1_2;EBF1_2|hypothetical protein LOC100267990; K14515 EIN3-binding F-box protein	[R]	General function prediction only	Leucine Rich repeat;; Leucine Rich repeats (2 copies);; F-box domain	EIN3-binding F-box protein 1 GN=F13B15.15 OS=Arabidopsis thaliana (Mouse-ear cress) PE=1 SV=1	F-box protein [Capsicum annuum]
Capana09g000072	up	[M]	Cell wall/membrane/envelope biogenesis	Biological Process: metabolic process (GO:0008152);; Molecular Function: polygalacturonate 4-alpha-galacturonosyltransferase activity (GO:0047262);;	K13648|0.0|vvi:100251205|GAUT;EC:2.4.1.43|hypothetical protein LOC100251205; K13648 alpha-1,4-galacturonosyltransferase [EC:2.4.1.43]	--	--	Glycosyl transferase family 8	Probable galacturonosyltransferase 6 GN=GAUT6 OS=Arabidopsis thaliana (Mouse-ear cress) PE=2 SV=1	PREDICTED: probable galacturonosyltransferase 6-like isoform X2 [Solanum tuberosum]
Capana09g000030	up	--	--	Molecular Function: binding (GO:0005488);; Biological Process: regulation of transcription, DNA-templated (GO:0006355);; Biological Process: organelle organization (GO:0006996);; Biological Process: developmental process (GO:0044767);;	--	--	--	YABBY protein	Axial regulator YABBY 5 GN=YAB5 OS=Arabidopsis thaliana (Mouse-ear cress) PE=2 SV=1	PREDICTED: axial regulator YABBY 5-like [Solanum tuberosum]
Capana09g000056	up	[G]	Carbohydrate transport and metabolism	Molecular Function: transporter activity (GO:0005215);; Biological Process: carbohydrate transport (GO:0008643);; Biological Process: nitrate transport (GO:0015706);; Cellular Component: integral component of membrane (GO:0016021);; Biological Process: transmembrane transport (GO:0055085);;	K13783|0.0|vvi:100248238|--|hypothetical protein LOC100248238; K13783 MFS transporter, OPA family, solute carrier family 37 (glycerol-3-phosphate transporter), member 1/2	[G]	Carbohydrate transport and metabolism	Major Facilitator Superfamily	Putative glycerol-3-phosphate transporter 5 GN=At2g13100 OS=Arabidopsis thaliana (Mouse-ear cress) PE=2 SV=2	PREDICTED: putative glycerol-3-phosphate transporter 5 [Solanum lycopersicum]
Capana09g000039	up	[R]	General function prediction only	Cellular Component: integral component of membrane (GO:0016021);;	K07297|1e-74|pop:POPTR_1117162|ADIPOR;ADIPOR|hypothetical protein; K07297 adiponectin receptor	[RT]	--	Haemolysin-III related	Heptahelical transmembrane protein 3 GN=HHP3 OS=Arabidopsis thaliana (Mouse-ear cress) PE=2 SV=2	hypothetical protein MIMGU_mgv1a009140mg [Erythranthe guttata]
Capana09g000054	up	--	--	--	--	--	--	Zein-binding	Myosin-binding protein 7 {ECO:0000303|PubMed:23995081} OS=Arabidopsis thaliana (Mouse-ear cress) PE=1 SV=1	PREDICTED: uncharacterized protein LOC104214760 [Nicotiana sylvestris]
Capana09g000029	up	[RTKL]	--	Molecular Function: protein serine/threonine kinase activity (GO:0004674);; Molecular Function: ATP binding (GO:0005524);; Cellular Component: nucleus (GO:0005634);; Biological Process: protein phosphorylation (GO:0006468);; Biological Process: signal transduction (GO:0007165);; Biological Process: response to salt stress (GO:0009651);; Cellular Component: plant-type vacuole membrane (GO:0009705)…	--	[T]	Signal transduction mechanisms	Protein kinase domain;; Protein tyrosine kinase;; NAF domain;; Kinase-like	CBL-interacting serine/threonine-protein kinase 24 OS=Arabidopsis thaliana (Mouse-ear cress) PE=1 SV=1	PREDICTED: CBL-interacting serine/threonine-protein kinase 24-like [Solanum tuberosum]
Capana09g000043	up	--	--	--	--	[R]	General function prediction only	--	--	PREDICTED: uncharacterized protein LOC104237753 [Nicotiana sylvestris]
Capana09g000035	up	--	--	--	--	--	--	--	--	PREDICTED: uncharacterized protein LOC102595974 [Solanum tuberosum]
Capana09g000019	up	[RTKL]	--	Molecular Function: protein serine/threonine kinase activity (GO:0004674);; Molecular Function: ATP binding (GO:0005524);; Biological Process: protein phosphorylation (GO:0006468);;	--	[T]	Signal transduction mechanisms	Protein tyrosine kinase;; Protein kinase domain	Serine/threonine-protein kinase HT1 GN=HT1 OS=Arabidopsis thaliana (Mouse-ear cress) PE=1 SV=1	PREDICTED: serine/threonine-protein kinase HT1-like [Solanum lycopersicum]
Capana09g000067	up	[O]	Posttranslational modification, protein turnover, chaperones	Molecular Function: ATP binding (GO:0005524);; Biological Process: metabolic process (GO:0008152);; Molecular Function: heme-transporting ATPase activity (GO:0015439);; Biological Process: heme transport (GO:0015886);; Cellular Component: membrane (GO:0016020);; Biological Process: cytochrome complex assembly (GO:0017004);; Cellular Component: outer membrane-bounded periplasmic space (GO:0030288)…	--	[IR]	--	ABC transporter;; AAA domain, putative AbiEii toxin, Type IV TA system	ABC transporter I family member 1 GN=F9N12.11 OS=Arabidopsis thaliana (Mouse-ear cress) PE=2 SV=1	PREDICTED: ABC transporter I family member 1 [Nicotiana tomentosiformis]
Capana09g000057	up	--	--	--	--	--	--	--	--	PREDICTED: uncharacterized protein LOC102584514 [Solanum tuberosum]
Capana09g000058	up	--	--	--	--	--	--	--	--	PREDICTED: uncharacterized protein LOC104644843 [Solanum lycopersicum]
Capana09g000066	up	--	--	--	--	[V]	Defense mechanisms	--	--	PREDICTED: uncharacterized protein LOC101246218 [Solanum lycopersicum]
Capana09g000047	up	--	--	--	--	--	--	Polysaccharide biosynthesis	Glucuronoxylan 4-O-methyltransferase 1 GN=GXM1 OS=Arabidopsis thaliana (Mouse-ear cress) PE=1 SV=1	PREDICTED: glucuronoxylan 4-O-methyltransferase 1-like [Nicotiana sylvestris]
Capana09g000020	up	--	--	--	--	--	--	--	--	PREDICTED: protein IQ-DOMAIN 14 [Solanum lycopersicum]
Capana09g000063	up	--	--	Biological Process: mRNA splicing, via spliceosome (GO:0000398);; Molecular Function: GTP binding (GO:0005525);; Cellular Component: U12-type spliceosomal complex (GO:0005689);;	--	[S]	Function unknown	PHF5-like protein;; Ribosomal L39 protein	PHD finger-like domain-containing protein 5B GN=At1g07170 OS=Arabidopsis thaliana (Mouse-ear cress) PE=2 SV=1	Os04g0663300 [Oryza sativa Japonica Group]
Capana09g000042	up	[S]	Function unknown	Molecular Function: N-acetylglucosaminyldiphosphodolichol N-acetylglucosaminyltransferase activity (GO:0004577);; Molecular Function: carbohydrate binding (GO:0030246);; Biological Process: lipid glycosylation (GO:0030259);;	K07432|3e-90|pop:POPTR_570876|ALG13;EC:2.4.1.141|hypothetical protein; K07432 beta-1,4-N-acetylglucosaminyltransferase [EC:2.4.1.141]	[R]	General function prediction only	Glycosyltransferase family 28 C-terminal domain	--	PREDICTED: UDP-N-acetylglucosamine transferase subunit ALG13 homolog [Nicotiana sylvestris]
Capana09g000010	up	--	--	Biological Process: pentose-phosphate shunt (GO:0006098);; Biological Process: rRNA processing (GO:0006364);; Cellular Component: chloroplast (GO:0009507);; Biological Process: plastid organization (GO:0009657);; Biological Process: photosynthetic electron transport in photosystem I (GO:0009773);; Biological Process: photosystem II assembly (GO:0010207);; Biological Process: isopentenyl diphospha…	--	--	--	--	--	PREDICTED: uncharacterized protein LOC104100685 [Nicotiana tomentosiformis]
Capana09g000053	up	--	--	Cellular Component: vacuolar proton-transporting V-type ATPase, V1 domain (GO:0000221);; Cellular Component: plant-type vacuole (GO:0000325);; Biological Process: cell morphogenesis (GO:0000902);; Cellular Component: Golgi apparatus (GO:0005794);; Cellular Component: plasma membrane (GO:0005886);; Biological Process: protein glycosylation (GO:0006486);; Biological Process: protein targeting to va…	K02144|3e-77|pop:POPTR_826106|ATPeV1H;ATPeV1H|hypothetical protein; K02144 V-type H+-transporting ATPase 54 kD subunit [EC:3.6.3.14]	[C]	Energy production and conversion	V-ATPase subunit H;; Armadillo/beta-catenin-like repeat	V-type proton ATPase subunit H GN=VHA-H OS=Arabidopsis thaliana (Mouse-ear cress) PE=1 SV=1	PREDICTED: V-type proton ATPase subunit H-like [Solanum lycopersicum]
Capana09g000012	up	--	--	Biological Process: metabolic process (GO:0008152);; Molecular Function: hydrolase activity, acting on glycosyl bonds (GO:0016798);;	--	--	--	Glycosyl hydrolases family 28	Probable polygalacturonase At1g80170 (Precursor) GN=At1g80170 OS=Arabidopsis thaliana (Mouse-ear cress) PE=1 SV=1	PREDICTED: polygalacturonase QRT2-like [Solanum tuberosum]
Capana09g000026	up	--	--	--	--	[R]	General function prediction only	Leucine rich repeat;; Leucine Rich Repeat;; Leucine Rich repeats (2 copies)	Receptor-like protein 12 (Precursor) GN=RLP12 OS=Arabidopsis thaliana (Mouse-ear cress) PE=2 SV=2	PREDICTED: LRR receptor-like serine/threonine-protein kinase ERECTA-like [Solanum tuberosum]
Capana09g000033	up	[R]	General function prediction only	--	--	[T]	Signal transduction mechanisms	Rab-GTPase-TBC domain	--	PREDICTED: TBC1 domain family member 15-like [Nicotiana sylvestris]
Capana09g000041	up	[R]	General function prediction only	Molecular Function: acid phosphatase activity (GO:0003993);; Molecular Function: peroxidase activity (GO:0004601);; Cellular Component: vacuole (GO:0005773);; Cellular Component: cytosol (GO:0005829);; Biological Process: response to osmotic stress (GO:0006970);; Cellular Component: plant-type cell wall (GO:0009505);; Biological Process: dephosphorylation (GO:0016311);; Biological Process: hydrog…	--	[G]	Carbohydrate transport and metabolism	Purple acid Phosphatase, N-terminal domain;; Calcineurin-like phosphoesterase;; Iron/zinc purple acid phosphatase-like protein C	Peroxidase (Precursor) GN=PAP26 OS=Arabidopsis thaliana (Mouse-ear cress) PE=1 SV=1	PREDICTED: bifunctional purple acid phosphatase 26-like [Solanum tuberosum]
Capana09g000059	up	--	--	--	--	--	--	--	--	PREDICTED: uncharacterized protein LOC101248846 [Solanum lycopersicum]
Capana09g000034	up	[R]	General function prediction only	--	--	--	--	Domain of unknown function (DUF3548);; Rab-GTPase-TBC domain	--	PREDICTED: TBC1 domain family member 15-like [Solanum tuberosum]
Capana09g000014	up	--	--	Molecular Function: ADP binding (GO:0043531);;	--	[T]	Signal transduction mechanisms	NB-ARC domain	Putative late blight resistance protein homolog R1B-17 GN=R1B-17 OS=Solanum demissum (Wild potato) PE=3 SV=1	PREDICTED: putative late blight resistance protein homolog R1A-10-like [Solanum tuberosum]
