# Supplementary material for: Conjunctive BSA-Seq and BSR-Seq to Map the Genes of Yellow Leaf Mutations in Hot Peppers (Capsicum annuum L.)
Source: Genes (Basel). 2024 Aug 23;15(9):1115. doi: 10.3390/genes15091115 (PMC11430990; doi:10.3390/genes15091115)
Supplement: Supplementary file 1 [file genes-15-01115-s001.zip › Supplementary Materials/Table S3 Candidate genes identified by association analysis of BSA-Seq and BSR-Seq Data.xlsx]

## Sheet: Chr9|98520-1575124
Table S3. Candidate genes identified by association analysis of BSA-Seq and BSR-Seq Data
Gene ID	Symbol	Description
Capana09g000013	R1A-6	R1A6_SOLDE Putative late blight resistance protein homolog R1A-6 OS=Solanum demissum GN=R1A-6 PE=3 SV=2
Capana09g000014	R1B-17	R1B17_SOLDE Putative late blight resistance protein homolog R1B-17 OS=Solanum demissum GN=R1B-17 PE=3 SV=1
Capana09g000015	R1B-14	R1B14_SOLDE Putative late blight resistance protein homolog R1B-14 OS=Solanum demissum GN=R1B-14 PE=3 SV=1
Capana09g000016	pdhA	ODPA_PORYE Pyruvate dehydrogenase E1 component subunit alpha OS=Porphyra yezoensis GN=pdhA PE=3 SV=1
Capana09g000017	At1g75340	C3H16_ARATH Zinc finger CCCH domain-containing protein 16 OS=Arabidopsis thaliana GN=At1g75340 PE=2 SV=2
Capana09g000018	rpsQ	RS17_FERNB 30S ribosomal protein S17 OS=Fervidobacterium nodosum (strain ATCC 35602 / DSM 5306 / Rt17-B1) GN=rpsQ PE=3 SV=1
Capana09g000019	HT1	HT1_ARATH Serine/threonine-protein kinase HT1 OS=Arabidopsis thaliana GN=HT1 PE=1 SV=1
Capana09g000022	SPX2	SPX2_ARATH SPX domain-containing protein 2 OS=Arabidopsis thaliana GN=SPX2 PE=2 SV=1
Capana09g000023	WIN1	WIN1_ARATH Ethylene-responsive transcription factor WIN1 OS=Arabidopsis thaliana GN=WIN1 PE=2 SV=1
Capana09g000024	Tmem103	CC075_RAT UPF0405 protein C3orf75 homolog OS=Rattus norvegicus GN=Tmem103 PE=2 SV=1
Capana09g000025	RLP12	RLP12_ARATH Receptor-like protein 12 OS=Arabidopsis thaliana GN=RLP12 PE=2 SV=2
Capana09g000026	RLP12	RLP12_ARATH Receptor-like protein 12 OS=Arabidopsis thaliana GN=RLP12 PE=2 SV=2
Capana09g000027	RLP12	RLP12_ARATH Receptor-like protein 12 OS=Arabidopsis thaliana GN=RLP12 PE=2 SV=2
Capana09g000028	EBF1	EBF1_ARATH EIN3-binding F-box protein 1 OS=Arabidopsis thaliana GN=EBF1 PE=1 SV=1
Capana09g000029	CIPK24	CIPKO_ARATH CBL-interacting serine/threonine-protein kinase 24 OS=Arabidopsis thaliana GN=CIPK24 PE=1 SV=1
Capana09g000030	YAB5	YAB5_ARATH Axial regulator YABBY 5 OS=Arabidopsis thaliana GN=YAB5 PE=2 SV=1
Capana09g000031	MBD10	MBD10_ARATH Methyl-CpG-binding domain-containing protein 10 OS=Arabidopsis thaliana GN=MBD10 PE=1 SV=1
Capana09g000032	At4g02530	TL16_ARATH Thylakoid lumenal 16.5 kDa protein, chloroplastic OS=Arabidopsis thaliana GN=At4g02530 PE=1 SV=3
Capana09g000033	Tbc1d15	TBC15_MOUSE TBC1 domain family member 15 OS=Mus musculus GN=Tbc1d15 PE=1 SV=1
Capana09g000034	TBC1D15	TBC15_HUMAN TBC1 domain family member 15 OS=Homo sapiens GN=TBC1D15 PE=1 SV=2
Capana09g000036	CML5	CML5_ARATH Calmodulin-like protein 5 OS=Arabidopsis thaliana GN=CML5 PE=2 SV=2
Capana09g000037	FAZ1	FAZ1_TRYB2 Flagellar attachment zone protein 1 OS=Trypanosoma brucei brucei (strain 927/4 GUTat10.1) GN=FAZ1 PE=4 SV=1
Capana09g000038	PRP2	PRP2_SOYBN Repetitive proline-rich cell wall protein 2 OS=Glycine max GN=PRP2 PE=2 SV=1
Capana09g000039	SPBC12C2.09c	ADRL_SCHPO ADIPOR-like receptor spbc12c2.09c OS=Schizosaccharomyces pombe (strain 972 / ATCC 24843) GN=SPBC12C2.09c PE=2 SV=1
Capana09g000040	esyt2-a	EST2A_XENLA Extended synaptotagmin-2-A OS=Xenopus laevis GN=esyt2-a PE=2 SV=1
Capana09g000041	PAP26	PPA26_ARATH Bifunctional purple acid phosphatase 26 OS=Arabidopsis thaliana GN=PAP26 PE=1 SV=1
Capana09g000042	Alg13	ALG13_RAT UDP-N-acetylglucosamine transferase subunit ALG13 homolog OS=Rattus norvegicus GN=Alg13 PE=1 SV=1
Capana09g000044	N	TMVRN_NICGU TMV resistance protein N OS=Nicotiana glutinosa GN=N PE=1 SV=1
Capana09g000045	MGD2	MGDG2_ARATH Monogalactosyldiacylglycerol synthase 2, chloroplastic OS=Arabidopsis thaliana GN=MGD2 PE=1 SV=1
Capana09g000048	Unknown	AVP_VIGRR Pyrophosphate-energized vacuolar membrane proton pump OS=Vigna radiata var. radiata PE=1 SV=3
Capana09g000050	FBXL14	FXL14_HUMAN F-box/LRR-repeat protein 14 OS=Homo sapiens GN=FBXL14 PE=1 SV=1
Capana09g000053	VHA-H	VATH_ARATH V-type proton ATPase subunit H OS=Arabidopsis thaliana GN=VHA-H PE=2 SV=1
Capana09g000056	At2g13100	GLPT5_ARATH Putative glycerol-3-phosphate transporter 5 OS=Arabidopsis thaliana GN=At2g13100 PE=2 SV=2
Capana09g000060	Tm9sf4	TM9S4_RAT Transmembrane 9 superfamily member 4 OS=Rattus norvegicus GN=Tm9sf4 PE=2 SV=1
Capana09g000061	At5g47840	KADC2_ARATH Probable adenylate kinase 2, chloroplastic OS=Arabidopsis thaliana GN=At5g47840 PE=2 SV=1
Capana09g000062	AHA8	PMA8_ARATH ATPase 8, plasma membrane-type OS=Arabidopsis thaliana GN=AHA8 PE=1 SV=1
Capana09g000063	At1g07170	PHF5_ARATH Uncharacterized protein At1g07170/At2g30000 OS=Arabidopsis thaliana GN=At1g07170 PE=2 SV=1
Capana09g000064	ARR12	ARR12_ARATH Two-component response regulator ARR12 OS=Arabidopsis thaliana GN=ARR12 PE=2 SV=2
Capana09g000065	Unknown	BLC_CITFR Outer membrane lipoprotein blc OS=Citrobacter freundii PE=3 SV=1
Capana09g000067	ABCI1	AB1I_ARATH ABC transporter I family member 1 OS=Arabidopsis thaliana GN=ABCI1 PE=2 SV=1
Capana09g000072	GAUT6	GAUT6_ARATH Probable galacturonosyltransferase 6 OS=Arabidopsis thaliana GN=GAUT6 PE=2 SV=1
Capana09g000073	GAUT6	GAUT6_ARATH Probable galacturonosyltransferase 6 OS=Arabidopsis thaliana GN=GAUT6 PE=2 SV=1
Capana09g000074	trpG	TRPG_CYAPA Anthranilate synthase component II OS=Cyanophora paradoxa GN=trpG PE=3 SV=1
Capana09g000075	BHLH66	BH066_ARATH Transcription factor bHLH66 OS=Arabidopsis thaliana GN=BHLH66 PE=2 SV=1

## Sheet: Chr9|3520729-6351360
Table S3. Candidate genes identified by association analysis of BSA-Seq and BSR-Seq Data
Gene ID	Symbol	Description
Capana09g000097	WAX2	WAX2_ARATH Protein WAX2 OS=Arabidopsis thaliana GN=WAX2 PE=1 SV=1
Capana09g000099	At2g40250	GDL47_ARATH GDSL esterase/lipase At2g40250 OS=Arabidopsis thaliana GN=At2g40250 PE=2 SV=1
Capana09g000101	GAE1	GAE1_ARATH UDP-glucuronate 4-epimerase 1 OS=Arabidopsis thaliana GN=GAE1 PE=1 SV=1
Capana09g000102	At5g35200	CAP10_ARATH Putative clathrin assembly protein At5g35200 OS=Arabidopsis thaliana GN=At5g35200 PE=1 SV=1
Capana09g000103	ORP1C	ORP1C_ARATH Oxysterol-binding protein-related protein 1C OS=Arabidopsis thaliana GN=ORP1C PE=2 SV=1
Capana09g000104	BBR	BBR_ARATH E3 ubiquitin ligase BIG BROTHER-related OS=Arabidopsis thaliana GN=BBR PE=2 SV=1
Capana09g000105	NAC054	NAC54_ARATH Protein CUP-SHAPED COTYLEDON 1 OS=Arabidopsis thaliana GN=NAC054 PE=1 SV=1
Capana09g000106	At1g16060	AP2L1_ARATH AP2-like ethylene-responsive transcription factor At1g16060 OS=Arabidopsis thaliana GN=At1g16060 PE=2 SV=1
Capana09g000107	At1g48120	PPP7L_ARATH Serine/threonine-protein phosphatase 7 long form homolog OS=Arabidopsis thaliana GN=At1g48120 PE=2 SV=1
Capana09g000108	CG5315	ADRL_DROME ADIPOR-like receptor CG5315 OS=Drosophila melanogaster GN=CG5315 PE=2 SV=2
Capana09g000110	Os02g0799000	P2C27_ORYSJ Probable protein phosphatase 2C 27 OS=Oryza sativa subsp. japonica GN=Os02g0799000 PE=2 SV=1
Capana09g000111	ZOG1	ZOG_PHALU Zeatin O-glucosyltransferase OS=Phaseolus lunatus GN=ZOG1 PE=2 SV=1
Capana09g000112	ZOG1	ZOG_PHALU Zeatin O-glucosyltransferase OS=Phaseolus lunatus GN=ZOG1 PE=2 SV=1
Capana09g000113	ZOG1	ZOG_PHALU Zeatin O-glucosyltransferase OS=Phaseolus lunatus GN=ZOG1 PE=2 SV=1
Capana09g000114	ZOG1	ZOG_PHALU Zeatin O-glucosyltransferase OS=Phaseolus lunatus GN=ZOG1 PE=2 SV=1
Capana09g000116	ZOG1	ZOG_PHALU Zeatin O-glucosyltransferase OS=Phaseolus lunatus GN=ZOG1 PE=2 SV=1
Capana09g000117	PER44	PER44_ARATH Peroxidase 44 OS=Arabidopsis thaliana GN=PER44 PE=2 SV=1
Capana09g000118	Unknown	IF41_WHEAT Eukaryotic initiation factor iso-4F subunit p82-34 OS=Triticum aestivum PE=1 SV=2
Capana09g000119	HCT	HCT_TOBAC Hydroxycinnamoyl-Coenzyme A shikimate/quinate hydroxycinnamoyltransferase OS=Nicotiana tabacum GN=HCT PE=1 SV=1
Capana09g000120	HCT	HCT_TOBAC Hydroxycinnamoyl-Coenzyme A shikimate/quinate hydroxycinnamoyltransferase OS=Nicotiana tabacum GN=HCT PE=1 SV=1
Capana09g000122	Synpcc7942_0464	Y464_SYNE7 UPF0133 protein Synpcc7942_0464 OS=Synechococcus elongatus (strain PCC 7942) GN=Synpcc7942_0464 PE=3 SV=2
Capana09g000123	Srpr	SRPR_MOUSE Signal recognition particle receptor subunit alpha OS=Mus musculus GN=Srpr PE=1 SV=1
Capana09g000124	CNGC5	CNGC5_ARATH Probable cyclic nucleotide-gated ion channel 5 OS=Arabidopsis thaliana GN=CNGC5 PE=2 SV=1
Capana09g000125	LAPA2	AMPL2_SOLLC Leucine aminopeptidase 2, chloroplastic OS=Solanum lycopersicum GN=LAPA2 PE=2 SV=1
Capana09g000127	guaA	GUAA_HELHP Probable GMP synthase [glutamine-hydrolyzing] OS=Helicobacter hepaticus (strain ATCC 51449 / 3B1) GN=guaA PE=3 SV=1
Capana09g000128	Unknown	IF5A4_SOLLC Eukaryotic translation initiation factor 5A-4 OS=Solanum lycopersicum PE=2 SV=1
Capana09g000129	At4g30940	Y4094_ARATH BTB/POZ domain-containing protein At4g30940 OS=Arabidopsis thaliana GN=At4g30940 PE=2 SV=1
Capana09g000130	At2g24240	Y2424_ARATH BTB/POZ domain-containing protein At2g24240 OS=Arabidopsis thaliana GN=At2g24240 PE=2 SV=1
Capana09g000131	EFTS	EFTS_RICCO Elongation factor Ts, mitochondrial OS=Ricinus communis GN=EFTS PE=3 SV=1
Capana09g000132	RTNLB21	RTNLS_ARATH Reticulon-like protein B21 OS=Arabidopsis thaliana GN=RTNLB21 PE=2 SV=2
Capana09g000133	CIPK5	CIPK5_ORYSJ CBL-interacting protein kinase 5 OS=Oryza sativa subsp. japonica GN=CIPK5 PE=2 SV=1
Capana09g000134	ZOG1	ZOG_PHALU Zeatin O-glucosyltransferase OS=Phaseolus lunatus GN=ZOG1 PE=2 SV=1
Capana09g000136	ZOG1	ZOG_PHALU Zeatin O-glucosyltransferase OS=Phaseolus lunatus GN=ZOG1 PE=2 SV=1
Capana09g000137	At5g01020	Y5102_ARATH Serine/threonine-protein kinase At5g01020 OS=Arabidopsis thaliana GN=At5g01020 PE=1 SV=1
Capana09g000138	Unknown	SUS1_SOLTU Sucrose synthase OS=Solanum tuberosum PE=2 SV=1
Capana09g000139	petB	CYB6_DRIGR Cytochrome b6 OS=Drimys granadensis GN=petB PE=3 SV=1
Capana09g000140	KAS2	KASC2_ARATH 3-oxoacyl-[acyl-carrier-protein] synthase II, chloroplastic OS=Arabidopsis thaliana GN=KAS2 PE=1 SV=1
Capana09g000141	CPN21	CH10C_ARATH 20 kDa chaperonin, chloroplastic OS=Arabidopsis thaliana GN=CPN21 PE=1 SV=2
Capana09g000142	ERF017	ERF17_ARATH Ethylene-responsive transcription factor ERF017 OS=Arabidopsis thaliana GN=ERF017 PE=2 SV=1
Capana09g000143	TIAL1	TIAR_HUMAN Nucleolysin TIAR OS=Homo sapiens GN=TIAL1 PE=1 SV=1
Capana09g000144	TIFY10A	TI10A_ARATH Protein TIFY 10A OS=Arabidopsis thaliana GN=TIFY10A PE=1 SV=1
Capana09g000145	GSVIVT00026920001	PGLR_VITVI Probable polygalacturonase OS=Vitis vinifera GN=GSVIVT00026920001 PE=1 SV=1
Capana09g000146	Unknown	CB12_PETHY Chlorophyll a-b binding protein, chloroplastic OS=Petunia hybrida PE=2 SV=1
Capana09g000147	At5g20690	Y5269_ARATH Probable inactive leucine-rich repeat receptor-like protein kinase At5g20690 OS=Arabidopsis thaliana GN=At5g20690 PE=2 SV=4
Capana09g000149	lsm1	LSM1_DICDI Probable U6 snRNA-associated Sm-like protein LSm1 OS=Dictyostelium discoideum GN=lsm1 PE=3 SV=1
Capana09g000150	VWA5B1	VW5B1_HUMAN von Willebrand factor A domain-containing protein 5B1 OS=Homo sapiens GN=VWA5B1 PE=1 SV=2
Capana09g000153	PAA1	PSA6_TOBAC Proteasome subunit alpha type-6 OS=Nicotiana tabacum GN=PAA1 PE=2 SV=1
Capana09g000154	At2g05910	LOR6_ARATH Protein LURP-one-related 6 OS=Arabidopsis thaliana GN=At2g05910 PE=2 SV=1
Capana09g000155	RBX1A	RBX1A_ARATH RING-box protein 1a OS=Arabidopsis thaliana GN=RBX1A PE=1 SV=1
Capana09g000159	PATL2	PATL2_ARATH Patellin-2 OS=Arabidopsis thaliana GN=PATL2 PE=1 SV=2
Capana09g000163	At4g27220	DRL28_ARATH Probable disease resistance protein At4g27220 OS=Arabidopsis thaliana GN=At4g27220 PE=2 SV=1
Capana09g000164	At4g27220	DRL28_ARATH Probable disease resistance protein At4g27220 OS=Arabidopsis thaliana GN=At4g27220 PE=2 SV=1
Capana09g000169	ATL1	ATL1_ARATH RING-H2 finger protein ATL1 OS=Arabidopsis thaliana GN=ATL1 PE=2 SV=1
Capana09g000170	VPS2.1	VPS2A_ARATH Vacuolar protein sorting-associated protein 2 homolog 1 OS=Arabidopsis thaliana GN=VPS2.1 PE=1 SV=2
Capana09g000171	NFYA3	NFYA3_ARATH Nuclear transcription factor Y subunit A-3 OS=Arabidopsis thaliana GN=NFYA3 PE=2 SV=2
Capana09g000172	LACS8	LACS8_ARATH Long chain acyl-CoA synthetase 8 OS=Arabidopsis thaliana GN=LACS8 PE=2 SV=1
Capana09g000173	wdr61	WDR61_DANRE WD repeat-containing protein 61 OS=Danio rerio GN=wdr61 PE=2 SV=1
Capana09g000174	MKK2	M2K2_ARATH Mitogen-activated protein kinase kinase 2 OS=Arabidopsis thaliana GN=MKK2 PE=1 SV=2
Capana09g000175	STK38L	ST38L_HUMAN Serine/threonine-protein kinase 38-like OS=Homo sapiens GN=STK38L PE=1 SV=3
Capana09g000176	PUB34	PUB34_ARATH U-box domain-containing protein 34 OS=Arabidopsis thaliana GN=PUB34 PE=2 SV=1
Capana09g000177	CRTL-E-1	LCYE_SOLLC Lycopene epsilon cyclase, chloroplastic OS=Solanum lycopersicum GN=CRTL-E-1 PE=2 SV=1
Capana09g000178	DGAT1	DGAT1_ARATH Diacylglycerol O-acyltransferase 1 OS=Arabidopsis thaliana GN=DGAT1 PE=1 SV=2
Capana09g000183	nap1l1	NP1L1_XENTR Nucleosome assembly protein 1-like 1 OS=Xenopus tropicalis GN=nap1l1 PE=2 SV=1
Capana09g000184	BHLH41	BH041_ARATH Putative transcription factor bHLH041 OS=Arabidopsis thaliana GN=BHLH41 PE=4 SV=1
Capana09g000185	CKX3	CKX3_ARATH Cytokinin dehydrogenase 3 OS=Arabidopsis thaliana GN=CKX3 PE=1 SV=1
Capana09g000186	tma22	DENR_SCHPO Translation machinery-associated protein 22 OS=Schizosaccharomyces pombe (strain 972 / ATCC 24843) GN=tma22 PE=2 SV=1
Capana09g000187	CKX3	CKX3_ARATH Cytokinin dehydrogenase 3 OS=Arabidopsis thaliana GN=CKX3 PE=1 SV=1
Capana09g000189	IQD14	IQD14_ARATH Protein IQ-DOMAIN 14 OS=Arabidopsis thaliana GN=IQD14 PE=1 SV=1

## Sheet: Chr9|147534-202543
Table S3 Candidate genes identified by association analysis of BSA-Seq and BSR-Seq Data
Gene ID	Symbol	Description
Capana09g000009	R1B-14	R1B14_SOLDE Putative late blight resistance protein homolog R1B-14 OS=Solanum demissum GN=R1B-14 PE=3 SV=1
